# Supplementary material for: Defining the impact of exoribonucleases in the shift between exponential and stationary phases
Source: Sci Rep. 2019 Nov 7;9:16271. doi: 10.1038/s41598-019-52453-6 (PMC6838162; doi:10.1038/s41598-019-52453-6)
Supplement: Supplementary file 2 — Supplementary Tables [file 41598_2019_52453_MOESM2_ESM.xlsx]

## Sheet: Table S1
	Defining the impact of exoribonucleases in the shift between exponential and stationary phases
	Vânia Pobre1*, Susana Barahona1, Tatiane Dobrzanski2, Maria Berenice Reynaud Steffens2, Cecília M. Arraiano1*
	Table S1 – Filtered differential expressed transcript list for ∆rnbΔrnr mutant in Exponential phase.
	Transcript	Transcript Description	RPKM		Reads		Fold-Change1	Expression Level (logCPM)
			WT EXP	ΔrnbΔrnr EXP	WT EXP	ΔrnbΔrnr EXP	ΔrnbΔrnr EXP/ WT EXP
	aegA	Predicted oxidoreductase, Fe-S subunit	4.455	12.096	55	194	3.52727	4.32821
	alaE	Alanine exporter, inducible	10.693	31.002	30	113	3.76667	3.54688
	aldA	Aldehyde dehydrogenase, NAD-dependent	77.191	26.749	693	312	0.450216	6.38501
	ansB	L-asparaginase 2, periplasmic, high affinity	32.784	95.04	214	806	3.76636	6.33947
	ansP	L-asparagine permease	18.713	7.901	175	96	0.548571	4.50124
	aphA	Acid phosphatase, periplasmic, class B, nucleotidase	25.61	49.452	114	286	2.50877	5.00999
	arnA	UDP-glucuronate dehydrogenase and UDP-ara4N formyltransferase	5.581	18.615	69	299	4.33333	4.87831
	arnD	Undecaprenyl phosphate-aminoarabinose deformylase	3.42	14.41	19	104	5.47368	3.33103
	arnT	4-amino-4-deoxy-L-arabinose(Ara4N):Lipid A transferase	2.911	6.722	30	90	3	3.30701
	arpA	Ankyrin repeat protein, function unknown	5.207	1.411	71	25	0.352113	3.04681
	artJ	Arginine ABC transporter periplasmic binding protein	14.024	5.06	64	30	0.46875	3.01174
	asnT	Asparagine tRNA(GUU)	1975.43	4278.8	936	2634	2.8141	8.14929
	asnU	Asparagine tRNA(GUU)	1749.6	3887.31	829	2393	2.88661	8.00083
	asnV	Asparagine tRNA(GUU)	2004.97	4085.49	950	2515	2.64737	8.10804
	asnW	Asparagine tRNA(GUU)	2078.84	3968.53	985	2443	2.4802	8.09449
	bepA	Periplasmic metalloprotease and chaperone	21.693	37.611	198	446	2.25253	5.69372
	betT	High-affinity choline transporter	119.786	41.456	1519	683	0.449638	7.51422
	bfr	Bacterioferritin	13.451	26.659	40	103	2.575	3.55471
	bluF	Anti-repressor for BluR(YcgE), blue light-responsive	47.908	7.436	362	73	0.201657	5.20125
	bssR	Repressor of biofilm formation by indole transport regulation	9.607	44.689	23	139	6.04348	3.71355
	btuR	Cobinamide adenosyltransferase	37.453	15.667	138	75	0.543478	4.15899
	ccmA	Heme export ABC transporter ATPase	18.764	33.437	73	169	2.31507	4.29791
	cho	Endonuclease involved in excision repair, cuts 3' of lesion	8.851	16.127	49	116	2.36735	3.75719
	citB	Response regulator for the citCDEFXGT operon	8.008	22.299	34	123	3.61765	3.67825
	clpA	ATPase subunit of ClpAP ATP-dependent protease	95.591	196.221	1357	3619	2.66691	8.62933
	cspD	Inhibitor of DNA replication	34.931	63.101	49	115	2.34694	3.74886
	cysA	Sulfate/thiosulfate ABC transporter ATPase subunit	10.664	3.261	73	29	0.39726	3.12896
	cysI	Sulfite reductase [NADPH] hemoprotein beta-component	8.053	2.811	86	39	0.453488	3.41073
	cysJ	Sulfite reductase [NADPH] flavoprotein alpha-component	7.931	2.469	89	36	0.404494	3.41328
	dctA	C4-dicarboxylic acid, orotate and citrate transporter	210	83.936	1685	875	0.519288	7.72684
	dcuC	C4-dicarboxylate carrier, anaerobic	3.472	39.728	30	446	14.8667	5.2281
	dmlR	Transcriptional activator for dmlA, autorepressor	8.332	22.447	48	168	3.5	4.12747
	dmsA	DMSO reductase subunit A, anaerobic, periplasmic	13.383	55.19	204	1093	5.35784	6.67696
	dmsB	DMSO reductase subunit B	6.489	38.156	25	191	7.64	4.11442
	dmsC	DMSO reductase subunit C, periplasmic	5.384	18.576	29	130	4.48276	3.69205
	dps	Stress-induced Fe-binding and storage protein	26.415	53.891	83	220	2.6506	4.61324
	eamB	Cysteine and O-acetylserine exporter, inner membrane protein	8.729	17.427	32	83	2.59375	3.25089
	ebgA	Evolved beta-D-galactosidase, alpha subunit	8.401	3.433	162	86	0.530864	4.37587
	entA	2,3-Dihydro-2,3-dihydroxybenzoate dehydrogenase	21.258	41.979	99	254	2.56566	4.8313
	entB	Isochorismatase, aryl carrier protein (ArCP)	12.338	28.49	66	198	3	4.4147
	entF	Enterochelin synthase, component F	8.14	17.937	197	564	2.86294	5.92619
	entH	Enterobactin synthesis proofreading thioesterase	10.848	30.417	28	102	3.64286	3.4146
	fadL	Fatty acid transport protein, outer membrane	190.301	79.452	1591	863	0.542426	7.66453
	fdhF	Formate dehydrogenase H, selenopeptide	5.451	9.828	73	171	2.34247	4.30926
	fdnG	Formate dehydrogenase-N, selenopeptide, anaerobic	23.681	57.679	450	1424	3.16444	7.21811
	feoA	Ferrous iron uptake, required for full FeoB activity	66.832	179.231	95	331	3.48421	5.09153
	feoB	Putative ferrous iron permease with GTP-binding domain	59.545	250.532	862	4712	5.46636	8.77547
	feoC	Putative Fe-S-sensing transcriptional regulator for feoABC	37.223	179.197	55	344	6.25455	4.98683
	fis	Transcriptional activator for rRNA operons, bends DNA	236.006	93.113	437	224	0.512586	5.77909
	flgA	Flagellar basal body P-ring formation	19.442	4.676	80	25	0.3125	3.17412
	flgB	Flagellar basal body rod subunit	32.695	5.921	85	20	0.235294	3.17893
	flgC	Flagellar basal body rod subunit	39.208	8.84	99	29	0.292929	3.45316
	flgD	Flagellar basal body rod modification	39.178	9.401	170	53	0.311765	4.23782
	flgE	Flagellar hook subunit protein	40.066	8.476	302	83	0.274834	5.0202
	flgF	Flagellar basal body rod subunit	44.343	10.451	209	64	0.30622	4.52645
	flgG	Flagellar basal body rod major subunit	28.679	6.622	140	42	0.3	3.95001
	flgH	Flagellar synthesis, basal body L-ring lipoprotein	25.471	5.475	111	31	0.279279	3.6003
	flgI	Basal body P-ring flagellar protein	14.316	3.373	98	30	0.306122	3.45233
	flgJ	Flagellar rod assembly protein/beta-N-acetylglucosaminidase	12.941	2.752	76	21	0.276316	3.06559
	flgK	Flagellar synthesis, hook-associated protein	9.952	2.553	102	34	0.333333	3.53599
	flhA	Flagellar export pore protein, integral membrane protein	10.878	2.435	141	41	0.29078	3.95064
	fliA	Transcription factor sigma 28 for class III flagellar operons	18.936	4.973	85	29	0.341176	3.28757
	fliF	Flagellar basal body M-ring protein	18.563	3.349	192	45	0.234375	4.33022
	fliG	Rotor protein for flagellar motor switching and energizing	40.583	7.437	252	60	0.238095	4.72235
	fliH	Negative regulator of FliI ATPase activity	35.488	3.594	152	20	0.131579	3.88289
	fliI	Cytoplasmic membrane ATPase involved in flagellar assembly	23.931	4.313	205	48	0.234146	4.42337
	fliK	Hook filament junction	14.931	2.08	105	19	0.180952	3.41625
	fliL	Affects rotational direction of flagella during chemotaxis	38.978	9.824	113	37	0.327434	3.67455
	fliM	Flagellar synthesis, motor switching and energizing	46.922	7.985	294	65	0.221088	4.92448
	fliN	Flagellar switch protein	37.194	6.262	96	21	0.21875	3.33179
	fliO	Flagellin export apparatus, integral membrane protein	44.701	6.072	102	18	0.176471	3.37045
	fliP	Flagellin export apparatus, integral membrane protein	22.386	5.353	103	32	0.31068	3.527
	fnrS	FNR-activated anaerobic sRNA	47.331	246.917	36	244	6.77778	4.48262
	focA	Formate channel	153.668	522.467	822	3631	4.41727	8.45633
	folK	6-Hydroxymethyl-7,8-dihydropterin pyrophosphokinase	86.214	32.408	258	126	0.488372	5.00211
	folM	Dihydromonapterin reductase, tetrahydromonapterin synthesis	40.82	14.514	184	85	0.461957	4.4954
	frdA	Fumarate reductase flavoprotein subunit	118.015	269.506	1331	3949	2.96694	8.71177
	frdB	Fumarate reductase iron-sulfur protein subunit	68.305	183.928	313	1095	3.4984	6.80435
	frdC	Fumarate reductase membrane anchor polypeptide	45.77	120.341	113	386	3.41593	5.31774
	frdD	Fumarate reductase membrane anchor polypeptide	33.862	82.306	76	240	3.15789	4.66862
	fruA	Fructose permease, PTS Enzyme IIBC component	788.623	45.677	8319	626	0.0752494	9.5685
	fruB	Multiphosphoryl transfer protein: fructose PTS EIIA and FPr	836.735	60.037	5900	550	0.0932203	9.09475
	fruK	Fructose-1-phosphate kinase	969.732	54.169	5677	412	0.0725735	9.01411
	garD	D-galactarate dehydratase	3.571	6.833	35	87	2.48571	3.33394
	gcvH	Glycine cleavage, carrier of aminomethyl group	43.184	109.213	105	345	3.28571	5.17111
	gcvP	Glycine dehydrogenase (decarboxylating)	29.747	56.703	533	1320	2.47655	7.20876
	gcvT	Aminomethyltransferase, tetrahydrofolate dependent	33.105	67.987	226	603	2.66814	6.05083
	ghrA	Glyoxylate/hydroxypyruvate reductase A	19.473	34.184	114	260	2.2807	4.9168
	gldA	Glycerol dehydrogenase, NAD+ dependent	4.068	15.544	28	139	4.96429	3.7591
	glmY	sRNA activator of glmS mRNA, glmZ processing antagonist	297.259	584.414	341	871	2.55425	6.59736
	glnB	PII regulatory protein for glutamine synthase	70.499	119.816	149	329	2.20805	5.26785
	glnV	Glutamine tRNA(CUG) 2	39310.3	11861.9	18381	7206	0.392035	11.0549
	glnX	Glutamine tRNA(CUG) 2	39472.8	11759.8	18457	7144	0.387062	11.0561
	glpA	Anaerobic glycerol-3-phosphate dehydrogenase subunit A	13.883	104.89	141	1384	9.8156	6.90025
	glpB	Anaerobic glycerol-3-phosphate dehydrogenase subunit B	6.747	77.504	53	791	14.9245	6.04685
	glpC	Anaerobic glycerol-3-phosphate dehydrogenase subunit C	1.885	37.214	14	359	25.6429	4.87755
	glpF	Aquaglyceroporin	44.934	82.743	237	567	2.39241	6.01001
	glpK	Glycerol kinase	55.698	124.522	524	1522	2.90458	7.34678
	glpQ	Glycerophosphodiester phosphodiesterase, periplasmic	34.552	79.898	232	697	3.00431	6.21101
	glpT	sn-Glycerol-3-phosphate permease	25.73	78.217	218	861	3.94954	6.41909
	gltB	Glutamate synthase, large subunit	31.209	68.828	868	2487	2.86521	8.0593
	gltD	Glutamate synthase, small subunit	35.945	89.875	318	1033	3.24843	6.74683
	gmr	Cyclic-di-GMP phosphodiesterase	12.761	4.289	158	69	0.436709	4.25518
	gpr	L-glyceraldehyde 3-phosphate reductase, NADPH-dependent	13.251	25.972	86	219	2.54651	4.62362
	grcA	Autonomous glycine radical cofactor	799.483	1471.21	1914	4576	2.3908	9.01549
	gtrS	Serotype-specific glucosyl transferase, CPS-53/KpLE1 prophage	97.78	38.001	812	410	0.504926	6.66281
	hisR	Histidine tRNA(GUG)	76893.1	24401.4	36913	15219	0.412294	12.0801
	hybO	Hydrogenase-2 small subunit, periplasmic	17.344	37.622	121	341	2.81818	5.21252
	hypB	Required for metallocenter assembly in Hydrogenases 1,2,3	11.943	47.375	65	335	5.15385	4.99369
	hypC	Hydrogenase 3 chaperone-type protein	11.163	54.267	19	120	6.31579	3.49913
	hypD	Hydrogenases 1,2,3 accessory protein	10.579	43.023	74	391	5.28378	5.20786
	hypE	Hydrogenases 1,2,3 accessory protein, carbamoyl dehydratase	8.091	35.535	51	291	5.70588	4.76906
	ibpA	Chaperone, heat-inducible protein of HSP20 family	86.785	36.68	224	123	0.549107	4.85391
	ibpB	Chaperone, heat-inducible protein of HSP20 family	56.831	16.979	152	59	0.388158	4.15419
	ibsB	Toxic membrane protein, in SIBb repeat	180.096	311.895	64	144	2.25	4.08458
	iceT	Putative citrate/iron-citrate/zinc-citrate efflux transporter	7.816	3.139	69	36	0.521739	3.1635
	ilvB	Acetolactate synthase 1 large subunit, valine-sensitive	113.864	23.61	1199	323	0.269391	6.99576
	ilvC	Ketol-acid reductoisomerase	128.123	28.773	1179	344	0.291773	6.99484
	ilvL	ilvG operon leader peptide	100.451	203.27	62	163	2.62903	4.19165
	ilvN	Acetolactate synthase 1 small regulatory subunit	119.609	19.516	217	46	0.211982	4.48047
	infA	Translation initiation factor IF-1	621.084	248.608	848	441	0.520047	6.73871
	insK	IS150 transposase B	33.699	13.186	179	91	0.50838	4.49809
	ivy	Inhibitor of c-type lysozyme, periplasmic	8.798	28.13	26	108	4.15385	3.45446
	katG	Catalase-peroxidase HPI, heme b-containing	47.73	89.947	649	1589	2.44838	7.4808
	kduI	4-deoxy-L-threo-5-hexosulose-uronate ketol-isomerase	16.289	6.49	85	44	0.517647	3.45185
	kgtP	Alpha-ketoglutarate permease	708.146	290.16	5735	3053	0.532345	9.50415
	lacZ	Beta-D-galactosidase	5.268	2.208	101	55	0.544554	3.71811
	leuW	Leucine tRNA(CAA) 3	1441.69	538.859	764	371	0.485602	6.55774
	lgoR	Transcriptional regulator for L-galactonate catabolism	4.207	15.112	24	112	4.66667	3.47316
	livM	Branched-chain amino acid ABC transporter permease	12.802	5.313	102	55	0.539216	3.72738
	lldP	L-lactate permease	87.657	29.746	905	399	0.440884	6.76034
	malS	Alpha-amylase, periplasmic	7.108	13.312	90	219	2.43333	4.64333
	mcaS	Motility and biofilm regulator	167.081	286.783	100	223	2.23	4.70869
	mdtM	Multidrug resistance efflux protein	3.122	7.61	24	76	3.16667	3.05348
	melR	Transcriptional activator for melAB, AraC family	8.999	16.706	51	123	2.41176	3.83136
	mglA	Methyl-galactoside ABC transporter ATPase	28.473	8.117	270	100	0.37037	4.95637
	mglC	Methyl-galactoside transport and galactose taxis	27.764	7.693	175	63	0.36	4.32723
	micA	sRNA regulator of ompA, lamB, ompX and phoP, Hfq-dependent	2122.19	3691.09	1032	2332	2.25969	8.07017
	moaA	MPT synthesis	58.975	118.345	364	949	2.60714	6.71181
	mqo	Malate oxidoreductase	82.39	34.706	846	463	0.547281	6.75927
	msrA	Methionine sulfoxide reductase A	9.539	17.002	38	88	2.31579	3.38045
	mtfA	Mlc anti-repressor	9.849	26.146	49	169	3.44898	4.14079
	napA	Nitrate reductase, periplasmic	17.8	61.605	276	1241	4.49638	6.90571
	napC	Quinol dehydrogenase, electron source for NapAB	22.61	46.681	85	228	2.68235	4.65907
	napD	Twin-arginine signal-peptide-binding chaperone for NapA	19.442	70.614	32	151	4.71875	3.88832
	napF	Required for NapAB nitrate-dependent growth with ubiquinone	18.146	82.306	56	330	5.89286	4.94064
	napG	Quinol dehydrogenase, periplasmic protein	9.91	37.428	43	211	4.90698	4.34986
	napH	Quinol dehydrogenase, membrane protein	12.253	22.863	66	160	2.42424	4.19994
	narG	Nitrate reductase I (NRA), alpha subunit	38.343	323.616	895	9814	10.9654	9.70619
	narH	Nitrate reductase I (NRA), beta subunit	13.132	117.602	126	1466	11.6349	6.96011
	narI	Nitrate reductase I (NRA), gamma subunit	7.57	24.947	32	137	4.28125	3.77832
	narJ	Redox enzyme maturation protein (REMP) for NarG	11.28	49.487	50	285	5.7	4.73969
	narK	Nitrate/nitrite antiporter	38.256	286.029	332	3225	9.71386	8.11913
	ndk	Nucleoside diphosphate kinase	117.699	42.296	317	148	0.466877	5.27738
	nikA	Nickel/heme ABC transporter periplasmic binding protein	7.129	19.283	70	246	3.51429	4.66616
	nikB	Nickel ABC transporter permease	11.033	29.134	65	223	3.43077	4.53499
	nikC	Nickel ABC transporter permease	7.501	21.317	39	144	3.69231	3.89285
	nikD	Nickel ABC transporter ATPase	7.758	15.331	37	95	2.56757	3.44299
	nikE	Nickel ABC transporter ATPase	8.547	16.522	43	108	2.51163	3.63145
	nirB	Nitrite reductase [NAD(P)H] subunit	34.425	180.82	546	3726	6.82418	8.38812
	nirC	Nitrite uptake transporter	10.137	37.328	51	244	4.78431	4.56227
	nirD	Nitrite reductase, small subunit, NADH-binding	19.621	91.367	40	242	6.05	4.49441
	norR	Transcription regulator for norVW, NO-responsive	6.988	14.424	66	177	2.68182	4.30002
	nrdE	Ribonucleoside-diphosphate reductase 2, alpha subunit	5.01	9.267	67	161	2.40299	4.21262
	nrfA	Cytochrome c nitrite reductase, cytochrome c552, periplasmic	3.572	8.248	32	96	3	3.39679
	opgC	OPG biosynthetic transmembrane succinyltransferase	25.071	7.57	181	71	0.392265	4.40657
	otsA	Trehalose phosphate synthase	4.165	8.057	37	93	2.51351	3.42217
	pepE	Peptidase E, alpha-aspartyl dipeptidase	12.553	25.228	54	141	2.61111	3.98984
	pepT	Peptidase T, aminotripeptidase	21.177	56.145	162	558	3.44444	5.84209
	pflB	Formate C-acetyltransferase 1	362.669	635.353	5162	11749	2.27606	10.398
	plaP	Putrescine importer, low affinity	141.632	42.515	1200	468	0.39	7.11827
	potB	Spermidine/putrescine ABC transporter permease	140.251	52.336	724	351	0.484807	6.47966
	poxB	Pyruvate oxidase	2.613	5.027	28	70	2.5	3.03021
	ppsA	Phosphoenolpyruvate synthase	8.832	38.817	131	748	5.70992	6.11738
	pspA	Phage shock protein A, negative regulator of psp operon	37.162	70.31	155	381	2.45806	5.4285
	pspC	Positive regulatory gene, cooperatively with PspB	15.149	31.208	34	91	2.67647	3.36615
	pspE	Rhodanese, thiosulfate:cyanide sulfurtransferase	41.245	90.536	81	231	2.85185	4.65299
	ptsG	Glucose phophotransferase Enzyme IIBC(Glc)	794.719	112.438	7105	1306	0.183814	9.4679
	ptsI	Phosphoenolpyruvate-protein phosphotransferase	717.706	302.073	7732	4228	0.546818	9.94775
	purK	N5-carboxyaminoimidazole ribonucleotide (N-CAIR) synthase	33.491	13.872	223	120	0.538117	4.83793
	pykF	Pyruvate kinase I, fructose 1,6-bisphosphate-activated	252.8	102.489	2227	1173	0.526718	8.13533
	raiA	Protein Y, associated with 30S ribosomal subunit	198.387	586.607	423	1625	3.84161	7.34099
	rapA	RNA polymerase-associated, ATP-dependent RNA translocase	99.925	35.419	1811	834	0.460519	7.77762
	ravA	Hexameric AAA+ MoxR family ATPase, function unknown	13.929	45.359	130	550	4.23077	5.75551
	rdlA	Antisense sRNA RdlA affects LdrA translation	74.214	154.784	31	84	2.70968	3.24998
	rimO	Ribosomal protein S12 methylthiotransferase	42.458	13.035	351	140	0.39886	5.35968
	rlmB	23S rRNA mG2251 2'-O-ribose methyltransferase, SAM-dependent	133.446	14.673	609	87	0.142857	5.88163
	rlmG	23S rRNA m(2)G1835 methyltransferase, SAM-dependent	52.055	19.002	369	175	0.474255	5.50186
	rnb	RNase II	127.738	1.786	1541	28	0.01817	7.06597
	rnpA	RNase P, C5 protein component	716.889	304.53	1609	888	0.551896	7.689
	rnr	Exoribonuclease R, RNase R	477.712	24.722	7273	489	0.067235	9.36487
	rpoE	RNA polymerase sigma E factor	339.453	608.718	1219	2840	2.32978	8.33983
	rprA	Positive regulatory antisense sRNA for rpoS translation	93.818	210.811	62	181	2.91935	4.29797
	rrsA	16S rRNA of rrnA operon	3805.65	7244.65	36586	90486	2.47324	13.3047
	rrsB	16S rRNA of rrnB operon	3823.75	7242.73	36760	90462	2.46088	13.3066
	rrsC	16S rRNA of rrnC operon	4067.89	7674.75	39107	95858	2.45117	13.3919
	rrsD	16S rRNA of rrnD operon	3880.76	7259.3	37308	90669	2.43028	13.3155
	rrsE	16S rRNA of rrnE operon	3804.2	7218.47	36572	90159	2.46525	13.3009
	rrsG	16S rRNA of rrnG operon	3578.16	6567.95	34399	82034	2.38478	13.1797
	rrsH	16S rRNA of rrnH operon	3793.17	7181.96	36466	89703	2.45991	13.2946
	rybB	sRNA effector of ompC and ompW mRNA instability	213.187	439.136	105	281	2.67619	4.95749
	rzpD	Rz homolog, DLP12 prophage	45.134	97.805	130	366	2.81538	5.31397
	sdaB	L-serine dehydratase 2	684.622	194.663	5839	2157	0.369413	9.37891
	sdaC	L-serine:H+ symport permease, threonine-insensitive	861.797	252.946	6931	2643	0.38133	9.63778
	sdhA	Succinate dehydrogenase (SQR) flavoprotein subunit	500.438	171.318	5513	2452	0.444767	9.36794
	sdhB	Succinate dehydrogenase (SQR) iron-sulfur protein	498.195	169.088	2227	982	0.440952	8.05748
	sdhC	Succinate dehydrogenase (SQR) cytochrome b556	402.64	89.903	979	284	0.290092	6.72546
	sdhD	Succinate dehydrogenase (SQR) hydrophobic subunit	517.606	139.777	1123	394	0.350846	6.98451
	sgrS	sRNA that destabilzes ptsG mRNA	45.222	79.949	64	147	2.29688	4.10427
	sgrT	Inhibitor of glucose uptake	32.809	69.211	27	74	2.74074	3.06999
	sibD	Antisense sRNA regulator of toxic IbsD protein	701.04	1250.99	625	1449	2.3184	7.37289
	sibE	Antisense sRNA regulator of toxic IbsE protein	385.181	707.712	341	814	2.3871	6.53012
	sixA	Phosphohistidine phosphatase affecting ArcB H-D phosphorelay	54.456	99.58	165	392	2.37576	5.48443
	srlQ	D-arabinose 5-phosphate isomerase	21.752	36.935	131	289	2.20611	5.08316
	srmB	ATP-dependent RNA helicase, 50S ribosomal subunit biogenesis	51.544	21.177	429	229	0.5338	5.77134
	sroH	Novel sRNA, function unknown	236.114	711.611	237	928	3.91561	6.52942
	sslE	Putative secreted and surface-associated lipoprotein mucinase	19.298	5.465	549	202	0.367942	5.97179
	sufB	SufBCD Fe-S assembly scaffold, FADH2-dependent	10.456	20.659	97	249	2.56701	4.80277
	sufC	SufBCD Fe-S cluster assembly scaffold protein, ATP-binding protein	9.233	20.99	43	127	2.95349	3.794
	sufD	SufBCD Fe-S assembly scaffold, FADH2-dependent	11.223	25.041	89	258	2.89888	4.80377
	sufS	Cysteine desulfurase, stimulated by SufE	8.539	23.66	65	234	3.6	4.58711
	tdcA	Transcriptional activator of tdc operon	1.537	21.825	9	166	18.4444	3.811
	tdcB	L-threonine dehydratase, catabolic, PLP-dependent	2.592	28.183	16	226	14.125	4.2685
	tdcC	Serine/threonine:H+ symport permease	4.215	21.132	35	228	6.51429	4.39454
	thrA	Bifunctional aspartokinase/homoserine dehydrogenase 1	202.923	82.456	3116	1645	0.52792	8.6206
	treB	Trehalose permease PTS EIIBC component	132.763	348.323	1177	4012	3.40867	8.683
	treC	Trehalose-6-phosphate hydrolase, osmoprotectant	125.141	258.248	1292	3464	2.68111	8.56401
	trpT	Tryptophan tRNA(CCA)	31874.9	10532.9	15103	6484	0.429319	10.8071
	ttdR	Transcriptional activator of ttdABT, tartrate-inducible	5.157	12.041	30	91	3.03333	3.31832
	udk	Uridine-cytidine kinase	54.465	21.922	218	114	0.522936	4.79219
	uhpA	Response regulator of two component system required for uhpT transcription	77.349	28.201	285	135	0.473684	5.1312
	uhpB	Membrane sensor kinase protein controlling UhpA activity	51.865	19.385	486	236	0.485597	5.90745
	uhpC	Glc6P transporter	44.595	14.965	367	160	0.435967	5.45871
	uspF	Stress-induced protein, binds ATP	14.749	28.665	40	101	2.525	3.53546
	viaA	Stimulator of RavA ATPase activity, VWA domain protein	19	33.16	172	390	2.26744	5.49856
	waaL	LPS core biosynthesis	79.944	33.118	628	338	0.538217	6.32271
	wrbA	NAD(P)H:quinone oxidoreductase, type IV NQO	3.761	17.578	14	85	6.07143	3.02964
	yaaJ	Putative transporter, sodium:alanine (SAF) symporter family	16.813	29.765	150	345	2.3	5.31662
	yadD	Transposase_31 family protein, function unknown	7.638	13.262	43	97	2.25581	3.52812
	yaeP	UPF0253 family protein, function unknown	29.526	53.437	37	87	2.35135	3.35781
	ybaE	Putative ABC transporter periplasmic binding protein	2.829	10.161	30	140	4.66667	3.78509
	ybhQ	Inner membrane protein, function unknown	48.002	91.918	123	306	2.4878	5.11006
	ybiA	Putative component of NAD-utilizing pathway	24.907	10.48	75	41	0.546667	3.30163
	ybjM	Inner membrane protein, function unknown	8.911	27.435	21	84	4	3.11675
	ycaO	Ribosomal protein S12 methylthiotransferase accessory factor	141.726	55.945	1556	798	0.512853	7.60637
	ycbJ	Protein kinase-like domain protein, function unknown	12.559	31.624	70	229	3.27143	4.58926
	yceA	Putative rhodanese	53.923	20.049	354	171	0.483051	5.45035
	ycfZ	Inner membrane protein, function unknown	21.346	7.354	105	47	0.447619	3.68631
	yciW	CMD superfamily protein	11.66	32.725	82	299	3.64634	4.9314
	ydbJ	DUF333 family probable lipoprotein	26.433	49.476	44	107	2.43182	3.6322
	ydcF	DUF218 family SAM-binding protein, function unknown	9.211	16.338	46	106	2.30435	3.64272
	ydcI	Putative transcriptional regulator	33.329	11.223	192	84	0.4375	4.53345
	ydgI	Putative arginine/ornithine antiporter	34.33	14.461	296	162	0.547297	5.25103
	ydjN	Predicted symporter, function unknown	65.219	10.82	566	122	0.215548	5.8581
	yeaG	Protein kinase, function unknown	2.487	5.04	30	79	2.63333	3.17626
	yeeE	Inner membrane protein, UPF0394 family, function unknown	19.841	3.381	131	29	0.221374	3.77308
	yegD	Putatitve DnaK-like chaperone, function unknown	35.209	12.136	297	133	0.447811	5.16646
	yegQ	U32 peptidase family protein	62.416	24.565	530	271	0.511321	6.05507
	yfcZ	UPF0381 family protein	57.968	132.555	103	306	2.97087	5.03731
	yfeC	Predicted DNA-binding protein, DUF1323 family	51.606	91.252	111	255	2.2973	4.88579
	yfiB	Probable positive effector of YfiN activity, OM lipoprotein	58.115	24.794	175	97	0.554286	4.50619
	ygdG	Ssb-binding protein, synthetic lethal with polA	74.895	23.516	353	144	0.407932	5.37649
	ygdI	DUF903 family verified lipoprotein, function unknown	37.989	88.803	54	164	3.03704	4.14359
	yghU	GSH-dependent disulfide bond oxidoreductase	8.14	13.955	44	98	2.22727	3.54826
	yhaO	Putative amino acid:H+ symport permease, function unknown	9.031	20.762	75	224	2.98667	4.5914
	yhbO	Stress-resistance protein, protease homolog	7.108	20.22	23	85	3.69565	3.15703
	yhbP	Function unknown, UPF0306 family	17.34	31.977	48	115	2.39583	3.73978
	yhbQ	Function unknown, GIY-YIG nuclease superfamily	34.409	79.861	65	196	3.01538	4.39839
	yhbS	GNAT family putative N-acetyltransferase	56.33	143.055	177	584	3.29944	5.92251
	yhbT	COG3154 family predicted lipid carrier protein	67.825	165.317	222	703	3.16667	6.20344
	yhbU	U32 peptidase family protein, function unknown,	3.543	25.535	22	206	9.36364	4.18824
	yhbV	U32 peptidase family protein, function unknown,	6.022	28.512	33	203	6.15152	4.24229
	yhcN	Cadmium and peroxide resistance protein, stress-induced	63.795	25.72	105	55	0.52381	3.75484
	yhjV	Putative amino acid:H+ symport permease, function unknown	40.226	16.888	319	174	0.545455	5.35662
	yidF	Predicted oxidative YidJ-maturating enzyme, Cys-type	14.816	40.905	46	165	3.58696	4.09391
	yiiS	UPF0381 family protein, function unknown	14.97	29.218	28	71	2.53571	3.04394
	yjdM	Zinc-ribbon family protein, function unknown	44.396	16.535	93	45	0.483871	3.54828
	yjeM	Putative transporter, function unknown	12.379	3.368	116	41	0.353448	3.73737
	yjfN	DUF1471 family periplasmic protein, function unknown	31.963	71.123	55	159	2.89091	4.11858
	yjjW	Predicted YjjI activase	14.109	61.586	76	431	5.67105	5.33002
	ykgE	Cysteine-rich LutA family protein	14.258	94.651	64	552	8.625	5.6019
	ykgF	Ferridoxin-like LutB family protein	13.928	61.729	124	714	5.75806	6.04875
	ykgG	LutC family protein	13.597	36.896	59	208	3.52542	4.42705
	ymdB	O-acetyl-ADP-ribose deacetylase	9.912	17.34	33	75	2.27273	3.16663
	ymfA	Required for swarming phenotype, inner membrane protein, function unknown	24.65	8.818	71	33	0.464789	3.15274
	yncD	Putative TonB-dependent outer membrane receptor	37.754	11.859	495	202	0.408081	5.8618
	ynfK	Predicted dethiobiotin synthase, function unknown	21.663	56.762	94	320	3.40426	5.05133
	yobD	Inner membrane protein, UPF0266 family, function unknown	25.51	10.49	73	39	0.534247	3.25309
	yohK	Inner membrane protein, LrgB family, function unknown	18.206	39.556	79	223	2.82278	4.60696
	yqgA	Predicted inner membrane protein, DUF554 family, function unknown	9.515	18.833	42	108	2.57143	3.62161
	ysaA	Ferredoxin-like protein, function unknown	22.672	59.385	67	228	3.40299	4.56924
	ytfK	DUF1107 family protein	123.204	212.921	159	357	2.24528	5.3767
	1Fold Changes were calculated as the ratio of mutant to WT. Values above 1 correspond to up-regulated transcripts while values bellow 1 correspond to down-regulated transcripts.

## Sheet: Table S2
	Defining the impact of exoribonucleases in the shift between exponential and stationary phases
	Vânia Pobre1*, Susana Barahona1, Tatiane Dobrzanski2, Maria Berenice Reynaud Steffens2, Cecília M. Arraiano1*
	Table S2 – Filtered differential expressed transcript list for ∆rnbΔrnr mutant in Stationary phase.
	Transcript	Description	RPKM		Reads		Fold-Change1	Expression Level (logCPM)
			WT STAT	ΔrnbΔrnr STAT	WT STAT	ΔrnbΔrnr STAT	ΔrnbΔrnr STAT/ WT STAT
	aceA	Isocitrate lyase, acetate utilization, glyoxylate shunt	788.46	104.241	7849	960	0.132208	9.06723
	aceB	Malate synthase A	515.203	98.184	6296	1110	0.190573	8.84276
	acnA	Aconitate hydratase 1	47.126	13.503	962	255	0.28653	6.28155
	acnB	Aconitate hydratase 2	35.321	12.327	700	226	0.348999	5.9098
	acs	Acetyl CoA synthase, acetate-scavenging enzyme, improves carbon starvation survival	100.109	20.977	1496	290	0.209542	6.80402
	add	Adenosine deaminase	20.802	4.808	159	34	0.231132	3.65301
	adhE	Alcohol dehydrogenase, largely anaerobic	100.817	27.853	2058	526	0.276273	7.3594
	adhP	Ethanol-active dehydrogenase/acetaldehyde-active reductase	38.251	11.914	295	85	0.311469	4.62901
	agp	Periplasmic glucose-1-phosphatase, acidic	29.87	8.671	283	76	0.290291	4.54221
	ahpC	Alkyl hydroperoxide reductase, subunit C	373.287	52.008	1606	207	0.139324	6.79637
	ahpF	Alkyl hydroperoxide reductase, subunit F	28.797	5.339	344	59	0.185401	4.67079
	aidB	DNA alkylation damage repair protein	26.605	7.756	330	89	0.291524	4.76151
	alaT	Alanine tRNA(UGC) 1B	3396.32	682.412	1969	366	0.200927	7.18561
	alaU	Alanine tRNA(UGC) 1B	3498.09	736.483	2028	395	0.210539	7.24257
	alaV	Alanine tRNA(UGC) 1B	3522.23	781.231	2042	419	0.2218	7.26931
	aldA	Aldehyde dehydrogenase, NAD-dependent	111.792	27.652	1228	281	0.247352	6.57634
	aldB	Aldehyde dehydrogenase, NADP-dependent	151.62	37.382	1780	406	0.246551	7.10828
	argG	Argininosuccinate synthase	12.875	4.112	132	39	0.319379	3.50881
	argQ	Arginine tRNA(ACG) 2	1312.62	423.269	771	230	0.322461	6.01322
	argT	Lys-, Arg-, and Orn-binding protein, periplasmic	46.711	7.963	279	44	0.170474	4.3534
	argV	Arginine tRNA(ACG) 2	1232.61	441.672	724	240	0.358324	5.97017
	argY	Arginine tRNA(ACG) 2	1155.99	421.428	679	229	0.36456	5.88629
	ariR	Connector protein for RcsB regulation of biofilm and acid-resistance	59.9	11.676	122	22	0.194925	3.23703
	arrS	Antisense sRNA regulator of gadE and acid resistance	12402.4	1209.61	6528	589	0.0975299	8.74336
	artQ	Arginine ABC transporter permease	28.888	10.079	158	51	0.348899	3.79654
	astC	Succinylornithine transaminase, arginine catabolism	133.669	34.004	1245	293	0.25439	6.60618
	astE	Succinylglutamate desuccinylase, arginine catabolism	43.697	14.185	323	97	0.324622	4.77479
	cof	HMP-PP phosphatase	47.219	5.883	295	34	0.12459	4.36178
	copA	Copper-, silver-translocating P-type ATPase efflux pump	40.976	11.37	783	201	0.27748	5.97408
	corA	Mg2+ (and other divalent metals) uptake transporter	39.286	13.708	285	92	0.348928	4.62847
	csiD	Carbon starvation induced protein	210.98	27.239	1574	188	0.129107	6.75086
	csiR	Repressor of csiD promoter	24.716	8.763	125	41	0.354548	3.47612
	cspA	Cold-inducible RNA chaperone and antiterminator	470.208	127.732	764	192	0.27165	5.93079
	cspB	Cold shock protein, Qin prophage	121.988	34.77	201	53	0.285028	4.05287
	cspG	Cold shock protein G	84.933	27.276	138	41	0.321147	3.57295
	curA	Curcumin/dihydrocurcumin reductase, NADPH-dependent	38.646	13.652	306	100	0.353258	4.73481
	cysA	Sulfate/thiosulfate ABC transporter ATPase subunit	17.192	3.355	144	26	0.195149	3.46605
	cysI	Sulfite reductase [NADPH] hemoprotein beta-component	9.796	2.73	128	33	0.278685	3.41457
	cysJ	Sulfite reductase [NADPH] flavoprotein alpha-component	10.924	3.7	150	47	0.338704	3.71119
	cysT	Cysteine tRNA(GCA)	712.148	202.98	402	106	0.285025	5.03302
	dacA	D-alanine D-alanine carboxypeptidase PBP5, cell morphology	11.79	4.209	109	36	0.356997	3.28871
	dcp	Dipeptidyl carboxypeptidase II	15.121	3.809	236	55	0.251901	4.23411
	deoA	Thymidine phosphorylase	22.691	8.14	229	76	0.358733	4.3311
	deoD	Purine nucleoside phosphorylase 1	65.546	21.255	360	108	0.324276	4.92842
	dkgA	2,5-diketo-D-gluconate reductase A	62.063	9.07	392	53	0.146142	4.79592
	dnaK	Hsp70 molecular chaperone, heat-inducible	1508.62	479.809	22061	6491	0.318046	10.8356
	dps	Stress-induced Fe-binding and storage protein	1741.39	324.736	6695	1155	0.186481	8.92495
	dsrA	Regulatory sRNA enhances translation of rpoS	260.677	91.211	173	56	0.3499	3.925
	eno	Enolase	280.652	53.343	2781	489	0.190068	7.66546
	entA	2,3-Dihydro-2,3-dihydroxybenzoate dehydrogenase	21.936	7.398	125	39	0.337254	3.45508
	entB	Isochorismatase, aryl carrier protein (ArCP)	23.071	4.955	151	30	0.214772	3.55889
	entC	Isochorismate synthase	11.482	2.169	103	18	0.188904	2.99681
	entE	Enterochelin synthase, component E	13.264	2.639	163	30	0.19896	3.64313
	entF	Enterochelin synthase, component F	10.468	2.19	310	60	0.209209	4.55861
	exbB	Uptake of enterochelin	87.573	25.063	491	130	0.286196	5.31937
	exbD	Uptake of enterochelin	72.624	23.285	236	70	0.320624	4.32531
	fbaA	Fructose 1,6-bisphosphate aldolase, class II	139.467	23.748	1149	181	0.170277	6.36549
	fecA	TonB-dependent outer membrane ferric citrate transporter	16.408	1.524	291	25	0.0928815	4.2923
	fnrS	FNR-activated anaerobic sRNA	105.303	29.037	98	25	0.275747	3.04224
	gabD	Succinate semialdehyde dehydrogenase, NADP-dependent	71.924	26.404	795	270	0.36711	6.11554
	gabT	4-aminobutyrate aminotransferase	82.892	29.314	810	265	0.353641	6.12496
	gadA	Glutamate decarboxylase A	323.847	12.744	3461	126	0.0393519	7.72679
	gadB	Glutamate decarboxylase B, vitamin B6-dependent	424.06	15.576	4532	154	0.0367307	8.10972
	gadC	Glutamate-GABA antiporter	125.8	8.026	1474	87	0.0637997	6.5458
	gadE	Transcriptional regulator of gadA and gadBC	134.32	23.08	541	86	0.171828	5.29235
	gadY	sRNA regulator of gadAB transcriptional activator GadX mRNA	705.399	99.867	565	74	0.141575	5.30706
	gapA	Glyceraldehyde 3-P dehydrogenase A	316.674	110.403	2406	776	0.348633	7.6828
	gcd	Glucose dehydrogenase (pyrroloquinoline-quinone) quinoprotein	6.524	1.719	119	29	0.263489	3.29397
	gcvP	Glycine dehydrogenase (decarboxylating)	7.663	1.528	168	31	0.1994	3.68584
	ggt	Gamma-glutamyltranspeptidase, glutathione metabolism	7.596	1.626	101	20	0.21406	3.00378
	glsA	Glutaminase 1, GlsA1	72.36	15.188	515	100	0.209895	5.27931
	gltA	Citrate synthase	142.629	41.054	1397	372	0.287838	6.81874
	gltB	Glutamate synthase, large subunit	5.76	1.874	196	59	0.325347	4.06969
	gltI	Glutamate/aspartate binding protein, periplasmic	18.027	6.547	125	42	0.363177	3.48653
	glyS	Glycine--tRNA ligase, beta-subunit	30.778	8.899	486	130	0.289135	5.30879
	gmr	Cyclic-di-GMP phosphodiesterase	7.855	2.141	119	30	0.272565	3.30568
	gnd	6-phosphogluconate dehydrogenase, decarboxylating	67.735	19.236	727	191	0.283989	5.8769
	gpmA	Phosphoglycerate mutase, 2,3-bisphosphoglycerate-dependent	197.073	55.703	1132	296	0.282652	6.50955
	groL	Chaperonin Cpn60	1144.09	336.749	14374	3914	0.294338	10.1851
	groS	Chaperonin Cpn10	1233.78	426.073	2767	884	0.34534	7.87971
	grxB	Glutaredoxin 2	37.426	11.59	185	53	0.309678	3.96845
	guaA	GMP synthase	31.901	7.902	384	88	0.247704	4.91645
	guaB	Inosine-5'-monophosphate (IMP) dehydrogenase	18.587	5.119	208	53	0.275408	4.08826
	gyrA	DNA gyrase, subunit A	29.032	10.191	582	189	0.351026	5.64827
	hchA	Glyoxalase III and molecular chaperone Hsp31, heat-inducible	112.936	21.455	734	129	0.189975	5.75476
	hdeA	Periplasmic chaperone of acid-denatured proteins	720.021	28.085	1829	66	0.0390058	6.81047
	hdeB	Periplasmic chaperone of acid-denatured proteins	285.837	18.2	713	42	0.0636727	5.50892
	hdeD	Putative membrane transporter, H-NS repressed	84.878	8.161	371	33	0.0961498	4.63878
	hemE	Uroporphyrinogen decarboxylase	13.786	4.923	112	37	0.357101	3.32649
	icd	Isocitrate dehydrogenase, NADP(+)-specific	119.355	25.146	1139	222	0.210682	6.41462
	ilvB	Acetolactate synthase 1 large subunit, valine-sensitive	55.728	14.095	718	168	0.252925	5.81557
	ilvN	Acetolactate synthase 1 small regulatory subunit	53.608	17.53	119	36	0.327003	3.37416
	katE	Catalase HPII, heme d-containing	47.175	12.905	814	206	0.273556	6.02419
	katG	Catalase-peroxidase HPI, heme b-containing	28.13	7.017	468	108	0.249449	5.20005
	lhgO	L-2-hydroxyglutarate oxidase	46.486	11.613	450	104	0.249817	5.14477
	lldD	L-lactate dehydrogenase, FMN dependent	18.602	5.711	169	48	0.30701	3.83821
	lolA	Periplasmic protein responsible for sorting and transporting lipoproteins to outer membrane	14.994	32.879	70	142	2.19281	4.01105
	lysA	Diaminopimelate decarboxylase	13.701	4.937	132	44	0.360339	3.55904
	lysU	Lysine--tRNA ligase, heat inducible	18.74	6.628	217	71	0.353682	4.24876
	mdh	Malate dehydrogenase, NAD-dependent	129.975	48.14	931	319	0.370379	6.34622
	mdtF	Anaerobic multidrug efflux transporter MdtEF-TolC	6.736	1.593	160	35	0.23649	3.66894
	metG	Methionine--tRNA ligase	13.857	4.807	215	69	0.3469	4.22722
	mgrR	sRNA affecting sensitivity to antimicrobial peptides	85.611	176.406	64	122	2.06055	3.81746
	mgtA	Magnesium transporter, ATP-dependent	1.118	8.564	23	163	7.66011	3.90982
	mmuM	S-methylmethionine:(seleno)homocysteine methyltransferase	11.24	33.717	80	222	2.99973	4.54902
	mntH	Mn(2+) transporter, role in bacterial response to reactive oxygen species	81.364	18.185	769	159	0.223502	5.87123
	mtlA	Mannitol-specific Enzyme IIABC of PTS transport system	14.931	5.108	218	69	0.342107	4.24077
	mtlD	Mannitol-1-phosphate dehydrogenase, NAD-dependent	18.027	6.413	158	52	0.355744	3.80495
	nadE	NAD synthase, ammonia dependent	20.74	6.674	131	39	0.321794	3.50126
	ompX	Outer membrane protein X	494.389	139.781	1946	509	0.282735	7.28799
	osmY	Putative ABC transporter periplasmic binding protein	421.83	149.186	1950	638	0.353664	7.387
	otsA	Trehalose phosphate synthase	38.638	13.922	420	140	0.360319	5.19437
	patD	Gamma-aminobutyraldehyde dehydrogenase, NAD-dependent	14.903	4.574	162	46	0.306918	3.7789
	pepQ	Proline dipeptidase	18.207	6.596	185	62	0.362278	4.03454
	pflB	Formate C-acetyltransferase 1	205.05	35.069	3571	565	0.171027	7.99558
	pgi	Glucose-6-phosphate isomerase	46.796	16.146	589	188	0.345029	5.65758
	pgl	6-phosphogluconolactonase, pentose phosphate shunt	50.015	10.528	380	74	0.210497	4.84847
	pheS	Phenylalanine--tRNA ligase, alpha-subunit	17.985	5.904	135	41	0.328274	3.5512
	poxB	Pyruvate oxidase	62.991	19.207	826	233	0.304917	6.08832
	ppiB	Periplasmic peptidylprolyl-cis-trans-isomerase B, rotamase	51.642	16.89	195	59	0.327059	4.06461
	prpB	2-Methylisocitrate lyase	169.64	1.272	1153	8	0.00749823	6.09208
	prpC	2-Methylcitrate synthase	52.885	0.484	472	4	0.00915193	4.82823
	prpD	2-methylcitrate dehydratase	51.101	0.488	566	5	0.00954972	5.08511
	prpE	Propionate-CoA ligase	36.403	1.126	524	15	0.0309315	5.01483
	pspD	Expressed protein in psp operon	47.831	109.15	81	171	2.28199	4.26317
	pspE	Rhodanese, thiosulfate:cyanide sulfurtransferase	129.427	267.661	311	595	2.06805	6.09597
	pta	Phosphate acetyltransferase, produces acetyl phosphate	23.407	7.597	383	115	0.324561	5.01687
	ptsH	PTS system histidine phosphocarrier protein HPr	78.757	27.462	155	50	0.348693	3.76942
	pykF	Pyruvate kinase I, fructose 1,6-bisphosphate-activated	68.097	15.344	734	153	0.225326	5.80731
	rbsD	D-ribose pyranase	18.727	38.125	60	113	2.03583	3.71257
	rdlD	Antisense sRNA RdlD affects LdrD translation	190.679	60.116	96	28	0.315273	3.06287
	rluD	23S rRNA pseudouridine(1911,1915,1917) synthase	31.938	11.7	239	81	0.366335	4.40099
	rmf	Ribosome Modulation Factor RMF	10229.9	2310.26	13110	2739	0.225836	9.95356
	rnb	RNase II	8.468	0.073	125	1	0.00862069	2.99137
	rnpB	RNase P, M1 RNA enzyme component	1119.32	2947.57	3219	7842	2.63335	9.73153
	rnr	Exoribonuclease R, RNase R	21.043	1.161	392	20	0.0551727	4.6479
	rpsL	30S ribosomal subunit protein S12	205.902	71.796	589	190	0.34869	5.66234
	ryhB	Regulatory sRNA mediating positive Fur regulon response	1313.83	447.152	902	284	0.340342	6.26182
	sdhA	Succinate dehydrogenase (SQR) flavoprotein subunit	44.513	15.317	600	191	0.344102	5.68284
	sdhC	Succinate dehydrogenase (SQR) cytochrome b556	37.647	13.444	112	37	0.357107	3.32649
	sdhD	Succinate dehydrogenase (SQR) hydrophobic subunit	56.128	10.994	149	27	0.195874	3.51428
	secA	Preprotein translocase secAYEG receptor/ATPase subunit	28.728	6.86	593	131	0.238791	5.52222
	serU	Serine tRNA(CGA) 2	145.658	44.085	100	28	0.302661	3.1036
	slp	Outer membrane lipoprotein, stationary phase inducible	71.21	18.244	308	73	0.2562	4.61573
	sodA	Superoxide dismutase, Mn	89.083	9.127	422	40	0.102455	4.83074
	sodC	Superoxide dismutase, Cu, Zn, periplasmic	67.053	20.903	267	77	0.311738	4.48819
	sokB	Antisense sRNA blocking mokB, and hence hokB, translation	1268.78	361.849	542	143	0.285194	5.45894
	speB	Agmatinase	17.792	4.616	125	30	0.259442	3.3568
	spf	Spot 42 sRNA	1164.19	275.606	968	212	0.236736	6.21989
	spy	Periplasmic ATP-independent protein refolding chaperone	56.375	13.704	209	47	0.243086	4.05133
	sthA	Soluble pyridine nucleotide transhydrogenase	24.422	4.956	261	49	0.202932	4.30709
	sufB	SufBCD Fe-S assembly scaffold, FADH2-dependent	49.248	18.189	559	191	0.369335	5.6141
	sufC	SufBCD Fe-S cluster assembly scaffold protein, ATP-binding protein	42.995	11.192	245	59	0.260309	4.29826
	sufD	SufBCD Fe-S assembly scaffold, FADH2-dependent	36.277	9.581	352	86	0.264107	4.81577
	sufS	Cysteine desulfurase, stimulated by SufE	27.271	8.24	254	71	0.302152	4.40509
	symR	sRNA destabilizing divergent and overlapping symE mRNA	3025.33	1061.85	1777	577	0.350987	7.24984
	talA	Transaldolase A	102.833	31.738	746	213	0.308636	5.94746
	tig	Trigger factor, protein folding chaperone	43.798	14.945	434	137	0.341226	5.2166
	tktB	Transketolase B	97.73	24.254	1494	343	0.248174	6.85898
	tpiA	Triosephosphate isomerase	67.253	22.51	394	122	0.334706	5.0704
	trpC	Tryptophan synthesis, bifunctional: N-(5-phosphoribosyl)anthranilate isomerase and indole-3-glycerolphosphate synthase	24.255	7.075	252	68	0.291692	4.38011
	trpD	Anthranilate synthase component II, bifunctional	15.113	5.416	184	61	0.358367	4.0221
	trxB	Thioredoxin reductase, NADP+, FAD-binding	18.456	6.601	136	45	0.357661	3.5975
	tufA	Translation elongation factor EF-Tu 1	406.551	134.05	3675	1121	0.329725	8.26759
	tufB	Translation elongation factor EF-Tu 2	334.755	115.515	3026	966	0.345073	8.0082
	typA	GTPase, regulatory, ribosome-associated	47.578	16.47	662	212	0.346168	5.82622
	udp	Uridine phosphorylase	30.623	8.368	178	45	0.273259	3.86698
	uvrA	Excision nuclease subunit A	32.134	10.591	692	211	0.329589	5.86791
	yafV	Predicted C-N hydrolase family amidase, NAD(P)-binding, function unknown	16.833	5.881	99	32	0.349373	3.14643
	yahK	Aldehyde reductase, NADPH-dependent, Zn-containing	38.578	6.883	309	51	0.178418	4.50898
	ybaT	Predicted amino acid transporter	56.979	14.905	562	136	0.261588	5.47793
	ybgS	Putative secreted protein, function unknown	196.81	44.631	572	120	0.226772	5.45347
	ydfG	NADP-dependent 3-hydroxy acid dehydrogenase	27.552	9.485	157	50	0.344258	3.7819
	ydjN	Predicted symporter, function unknown	9.983	3.563	106	35	0.356907	3.24991
	yegE	Predicted diguanylate cyclase, dual domain protein	4.781	1.666	121	39	0.348463	3.42342
	yejG	YejG family prototype, function unknown	56.617	19.715	149	48	0.348217	3.71358
	yffL	Function unknown, Eut/CPZ-55 prophage	54.315	19.203	266	87	0.353549	4.53651
	yfiF	Predicted methyltransferase, function unknown	15.281	5.461	121	40	0.357372	3.4342
	yfiH	Function unknown, UPF0124 family	20.237	7.163	113	37	0.353956	3.33504
	ygaU	BON-LysM protein, function unknown	130.509	41.251	448	131	0.316078	5.22892
	ygdI	DUF903 family verified lipoprotein, function unknown	66.696	19.888	116	32	0.298189	3.30296
	yghU	GSH-dependent disulfide bond oxidoreductase	22.831	7.518	151	46	0.329289	3.70879
	yibT	Function unknown	411.379	827.95	659	1227	2.01262	7.15022
	ymdF	KGG family protein	120.544	288.292	160	354	2.39159	5.29424
	ymfL	Function unknown, e14 prophage	56.619	18.03	241	71	0.318444	4.35212
	ymgA	Connector protein for RcsB regulation of biofilm	58.583	14.534	122	28	0.248092	3.30838
	yncE	DNA-binding, ATP-binding periplasmic protein, function unknown	17.652	6.538	143	49	0.370383	3.68303
	yqjG	Probable GSH transferase	21.915	8.04	165	56	0.366872	3.87934
	zapA	FtsZ stabilizer, coiled-coil protein	246.691	87.169	621	203	0.353353	5.74405
	zntA	Zn(II), Cd(II), and Pb(II) translocating P-type ATPase	51.089	15.143	857	235	0.296404	6.12951
	zwf	Glucose-6-phosphate 1-dehydrogenase	26.112	9.12	294	95	0.349265	4.673
	1Fold Changes were calculated as the ratio of mutant to WT. Values above 1 correspond to up-regulated transcripts while values bellow 1 correspond to down-regulated transcripts.

## Sheet: Table S3
	Defining the impact of exoribonucleases in the shift between exponential and stationary phases
	Vânia Pobre1*, Susana Barahona1, Tatiane Dobrzanski2, Maria Berenice Reynaud Steffens2, Cecília M. Arraiano1*
	Table S3 – Filtered differential expressed transcript list for ∆rnb mutant in Stationary phase.
	Transcript	Transcript Description	RPKM		Reads		Fold-Change1	Expression Level (logCPM)
			WT STAT	Δrnb STAT	WT STAT	Δrnb STAT	Δrnb STAT/ WT STAT
	aceA	Isocitrate lyase, acetate utilization, glyoxylate shunt	788.46	180.499	7849	1471	0.187412	9.33773
	aceB	Malate synthase A	515.203	144.936	6296	1450	0.230305	9.08084
	aceK	Isocitrate dehydrogenase kinase/phosphatase	1625.1	698.597	21533	7578	0.351925	11.0141
	acnA	Aconitate hydratase 1	47.126	22.559	962	377	0.391892	6.58452
	acs	Acetyl CoA synthase, acetate-scavenging enzyme, improves carbon starvation survival	100.109	41.769	1496	511	0.341578	7.15778
	add	Adenosine deaminase	20.802	6.552	159	41	0.257862	3.85367
	adhE	Alcohol dehydrogenase, largely anaerobic	100.817	49.188	2058	822	0.399417	7.68743
	agp	Periplasmic glucose-1-phosphatase, acidic	29.87	9.412	283	73	0.257951	4.66736
	ahpC	Alkyl hydroperoxide reductase, subunit C	373.287	109.876	1606	387	0.240971	7.12821
	ahpF	Alkyl hydroperoxide reductase, subunit F	28.797	10.328	344	101	0.293605	4.99094
	aidB	DNA alkylation damage repair protein	26.605	12.212	330	124	0.375758	5.03313
	aldA	Aldehyde dehydrogenase, NAD-dependent	111.792	33.249	1228	299	0.243485	6.74594
	aldB	Aldehyde dehydrogenase, NADP-dependent	151.62	67.735	1780	651	0.36573	7.43778
	argA	N-acetylglutamate synthase	8.759	3.727	89	31	0.348315	3.15499
	ariR	Connector protein for RcsB regulation of biofilm and acid-resistance	59.9	28.188	122	47	0.385246	3.63663
	arrS	Antisense sRNA regulator of gadE and acid resistance	12402.4	1241.59	6528	535	0.0819547	8.91039
	artM	Arginine ABC transporter permease	16.852	7.42	86	31	0.360465	3.1215
	astC	Succinylornithine transaminase, arginine catabolism	133.669	55.344	1245	422	0.338956	6.89039
	cbdA	Cytochrome bd-II oxidase subunit 1	6.873	3.109	81	30	0.37037	3.04996
	cbpA	DnaK co-chaperone, binds curved DNA	23.628	8.867	166	51	0.307229	3.97627
	cfa	Cyclopropane fatty acid synthase	91.388	36.653	801	263	0.32834	6.24364
	clpB	Bichaperone with DnaK for protein disaggregation	459.229	200.007	9017	3215	0.356549	9.76444
	cof	HMP-PP phosphatase	47.219	23.071	295	118	0.4	4.90197
	copA	Copper-, silver-translocating P-type ATPase efflux pump	40.976	20.2	783	316	0.403576	6.30273
	csiD	Carbon starvation induced protein	210.98	49.447	1574	302	0.191868	7.03042
	cspA	Cold-inducible RNA chaperone and antiterminator	470.208	114.271	764	152	0.198953	6.00329
	cspB	Cold shock protein, Qin prophage	121.988	14.085	201	19	0.0945274	3.95522
	cspG	Cold shock protein G	84.933	27.816	138	37	0.268116	3.66839
	csrC	CsrC sRNA sequesters CsrA, a carbon flux regulator	168.547	81.045	315	124	0.393651	4.98799
	cysA	Sulfate/thiosulfate ABC transporter ATPase subunit	17.192	5.834	144	40	0.277778	3.74009
	cysI	Sulfite reductase [NADPH] hemoprotein beta-component	9.796	4.02	128	43	0.335938	3.64632
	cysJ	Sulfite reductase [NADPH] flavoprotein alpha-component	10.924	4.804	150	54	0.36	3.89729
	cysP	Thiosulfate-binding protein, periplasmic	12.761	5.668	99	36	0.363636	3.32036
	dcp	Dipeptidyl carboxypeptidase II	15.121	5.479	236	70	0.29661	4.45966
	dhaK	Dihydroxyacetone kinase, PTS-dependent, dihydroxyacetone-binding subunit	67.076	27.212	548	182	0.332117	5.70441
	dhaL	Dihydroxyacetone kinase, PTS-dependent ADP-binding subunit II	48.253	21.755	233	86	0.369099	4.53022
	dhaM	Multidomain dihydroxyacetone-specific PTS protein	30.117	8.689	326	77	0.236196	4.8393
	dkgA	2,5-diketo-D-gluconate reductase A	62.063	8.316	392	43	0.109694	4.92021
	dnaK	Hsp70 molecular chaperone, heat-inducible	1508.62	447.144	22061	5353	0.242645	10.906
	dppC	Dipeptide/heme ABC transporter permease	5.226	13.122	36	74	2.05556	3.12754
	dps	Stress-induced Fe-binding and storage protein	1741.39	478.165	6695	1505	0.224795	9.16173
	elaB	Ribosome-binding protein, function unknown	139.66	63.843	326	122	0.374233	5.01393
	eno	Enolase	280.652	117.724	2781	955	0.343402	8.05259
	entA	2,3-Dihydro-2,3-dihydroxybenzoate dehydrogenase	21.936	7.717	125	36	0.288	3.55505
	entB	Isochorismatase, aryl carrier protein (ArCP)	23.071	4.666	151	25	0.165563	3.65839
	entC	Isochorismate synthase	11.482	4.221	103	31	0.300971	3.30152
	entE	Enterochelin synthase, component E	13.264	3.777	163	38	0.233129	3.85643
	entF	Enterochelin synthase, component F	10.468	4.29	310	104	0.335484	4.89531
	fbaA	Fructose 1,6-bisphosphate aldolase, class II	139.467	59.011	1149	398	0.346388	6.78432
	fecA	TonB-dependent outer membrane ferric citrate transporter	16.408	1.584	291	23	0.0790378	4.45139
	fhuA	Outer membrane transporter for ferrichrome-iron	23.017	11.275	394	158	0.401015	5.31595
	fhuF	Siderophore-iron reductase	40.707	17.657	245	87	0.355102	4.58475
	flu	Antigen 43, phase-variable bipartite outer membrane protein	1.092	6.313	26	123	4.73077	3.59195
	gabT	4-aminobutyrate aminotransferase	82.892	37.251	810	298	0.367901	6.30863
	gadA	Glutamate decarboxylase A	323.847	15.887	3461	139	0.0401618	7.92713
	gadB	Glutamate decarboxylase B, vitamin B6-dependent	424.06	21.945	4532	192	0.0423654	8.31901
	gadC	Glutamate-GABA antiporter	125.8	6.881	1474	66	0.0447761	6.70802
	gadE	Transcriptional regulator of gadA and gadBC	134.32	12.738	541	42	0.077634	5.32828
	gadW	Transcriptional activator of gadA and gadBC	16.903	6.15	94	28	0.297872	3.17111
	gadX	Transcriptional activator for gadA and gadBC, AraC family	87.395	34.743	550	179	0.325455	5.70128
	gadY	sRNA regulator of gadAB transcriptional activator GadX mRNA	705.399	152.505	565	100	0.176991	5.54043
	gapA	Glyceraldehyde 3-P dehydrogenase A	316.674	102.895	2406	640	0.266002	7.74374
	gapC	Pseudogene reconstruction, GAP dehydrogenase	53.694	18.876	410	118	0.287805	5.23362
	gatA	Galactitol-specific PTS system EIIA component	33.569	13.079	116	37	0.318966	3.48853
	gcvP	Glycine dehydrogenase (decarboxylating)	7.663	1.616	168	29	0.172619	3.81716
	glsA	Glutaminase 1, GlsA1	72.36	25.058	515	146	0.283495	5.55363
	gltA	Citrate synthase	142.629	49.511	1397	397	0.28418	6.98573
	gltI	Glutamate/aspartate binding protein, periplasmic	18.027	6.518	125	37	0.296	3.5649
	glyA	Serine hydroxymethyltransferase	29.166	13.408	279	105	0.376344	4.79477
	gor	Glutathione reductase, NADP+, FAD-binding	24.998	10.888	258	92	0.356589	4.65994
	gpmA	Phosphoglycerate mutase, 2,3-bisphosphoglycerate-dependent	197.073	75.493	1132	355	0.313604	6.72157
	groL	Chaperonin Cpn60	1144.09	382.872	14374	3938	0.273967	10.3306
	groS	Chaperonin Cpn10	1233.78	306.098	2767	562	0.203108	7.85809
	grxB	Glutaredoxin 2	37.426	16.804	185	68	0.367568	4.20182
	guaA	GMP synthase	31.901	12.482	384	123	0.320312	5.18148
	guaB	Inosine-5'-monophosphate (IMP) dehydrogenase	18.587	7.204	208	66	0.317308	4.30679
	hchA	Glyoxalase III and molecular chaperone Hsp31, heat-inducible	112.936	33.078	734	176	0.239782	6.00257
	hdeA	Periplasmic chaperone of acid-denatured proteins	720.021	23.563	1829	49	0.0267906	6.98725
	hdeB	Periplasmic chaperone of acid-denatured proteins	285.837	10.284	713	21	0.029453	5.64279
	hdeD	Putative membrane transporter, H-NS repressed	84.878	6.707	371	24	0.06469	4.77197
	hisB	Imidazoleglycerolphosphate dehydratase/histidinol phosphatase	11.906	5.098	97	34	0.350515	3.27686
	hisC	Histidinol-phosphate aminotransferase	11.383	4.485	93	30	0.322581	3.18579
	hisD	Histidinol dehydrogenase	10.548	2.945	105	24	0.228571	3.23796
	hisJ	Histidine ABC transporter periplasmic binding protein	17.579	4.499	105	22	0.209524	3.2133
	hokD	Small toxic membrane polypeptide, Qin prophage	53.781	196.056	64	191	2.98438	4.34065
	htpG	Protein refolding molecular co-chaperone Hsp90, Hsp70-dependent	316.299	128.104	4524	1500	0.331565	8.73878
	ibpA	Chaperone, heat-inducible protein of HSP20 family	715.939	291.251	2261	753	0.333038	7.74145
	ibpB	Chaperone, heat-inducible protein of HSP20 family	616.346	209.027	2017	560	0.27764	7.50541
	ibsB	Toxic membrane protein, in SIBb repeat	154.091	460.724	67	164	2.44776	4.18928
	icd	Isocitrate dehydrogenase, NADP(+)-specific	119.355	40.832	1139	319	0.28007	6.6869
	ileT	Isoleucine tRNA(GAU) 1, triplicate	362.631	1437.01	213	691	3.24413	6.16354
	ileU	Isoleucine tRNA(GAU) 1, triplicate	331.986	1305.99	195	628	3.22051	6.02798
	ileV	Isoleucine tRNA(GAU) 1, triplicate	347.308	1430.77	204	688	3.37255	6.14625
	ileX	Isoleucine tRNA(CAU) 2	165.59	705.835	96	335	3.48958	5.10116
	ilvB	Acetolactate synthase 1 large subunit, valine-sensitive	55.728	19.72	718	208	0.289694	6.03736
	ilvN	Acetolactate synthase 1 small regulatory subunit	53.608	23.662	119	43	0.361345	3.57424
	katE	Catalase HPII, heme d-containing	47.175	19.114	814	270	0.331695	6.27096
	katG	Catalase-peroxidase HPI, heme b-containing	28.13	10.132	468	138	0.294872	5.43159
	kgtP	Alpha-ketoglutarate permease	64.587	30.695	640	249	0.389062	5.99619
	ldhA	D-lactate dehydrogenase, NAD-dependent	71.505	29.6	540	183	0.338889	5.69179
	lhgO	L-2-hydroxyglutarate oxidase	46.486	15.647	450	124	0.275556	5.35055
	lysQ	Lysine tRNA(UUU)	646.835	1706.65	375	810	2.16	6.53023
	lysU	Lysine--tRNA ligase, heat inducible	18.74	7.912	217	75	0.345622	4.40128
	lysV	Lysine tRNA(UUU)	662.359	1618.15	384	768	2	6.48465
	lysZ	Lysine tRNA(UUU)	646.835	1643.44	375	780	2.08	6.49091
	malT	ATP-dependent transcriptional activator for the mal regulon	1.986	7.989	41	135	3.29268	3.81537
	mdh	Malate dehydrogenase, NAD-dependent	129.975	57.469	931	337	0.361976	6.50128
	mdtF	Anaerobic multidrug efflux transporter MdtEF-TolC	6.736	2.263	160	44	0.275	3.88429
	menF	Isochorismate synthase, menaquinone biosynthesis	9.407	4.572	93	37	0.397849	3.27219
	mgtA	Magnesium transporter, ATP-dependent	1.118	26.184	23	441	19.1739	5.25369
	mntH	Mn(2+) transporter, role in bacterial response to reactive oxygen species	81.364	23.393	769	181	0.235371	6.06329
	msyB	In multicopy restores growth and protein export functions of secY and secA mutants	170.594	70.457	488	165	0.338115	5.54597
	ompX	Outer membrane protein X	494.389	217.851	1946	702	0.36074	7.55999
	osmC	Lipoyl-dependent Cys-based peroxidase, hydroperoxide resistance	87.091	33.36	287	90	0.313589	4.75853
	osmY	Putative ABC transporter periplasmic binding protein	421.83	194.745	1950	737	0.377949	7.58399
	otsA	Trehalose phosphate synthase	38.638	17.193	420	153	0.364286	5.36352
	patA	Putrescine:2-oxoglutaric acid aminotransferase	104.969	47.923	1105	413	0.373756	6.76182
	patD	Gamma-aminobutyraldehyde dehydrogenase, NAD-dependent	14.903	5.731	162	51	0.314815	3.95128
	pepD	Peptidase D, Xaa-His dipeptidase	22.388	8.786	249	80	0.321285	4.56647
	pepP	Proline aminopeptidase, homotetrameric	21.552	10.265	218	85	0.389908	4.46033
	pepQ	Proline dipeptidase	18.207	6.973	185	58	0.313514	4.13665
	pflB	Formate C-acetyltransferase 1	205.05	49.659	3571	708	0.198264	8.2185
	pgi	Glucose-6-phosphate isomerase	46.796	20.38	589	210	0.356537	5.83789
	pgk	Phosphoglycerate kinase	89.985	41.821	799	304	0.380476	6.30422
	pgl	6-phosphogluconolactonase, pentose phosphate shunt	50.015	19.293	380	120	0.315789	5.16087
	poxB	Pyruvate oxidase	62.991	29.343	826	315	0.381356	6.35299
	ppiB	Periplasmic peptidylprolyl-cis-trans-isomerase B, rotamase	51.642	19.733	195	61	0.312821	4.21008
	prpB	2-Methylisocitrate lyase	169.64	9.525	1153	53	0.045967	6.35784
	prpC	2-Methylcitrate synthase	52.885	4.927	472	36	0.0762712	5.132
	prpD	2-methylcitrate dehydratase	51.101	5.294	566	48	0.0848057	5.40401
	prpE	Propionate-CoA ligase	36.403	6.704	524	79	0.150763	5.39474
	pspC	Positive regulatory gene, cooperatively with PspB	117.254	295.795	322	665	2.06522	6.26414
	pspE	Rhodanese, thiosulfate:cyanide sulfurtransferase	129.427	321.276	311	632	2.03215	6.19746
	ptsH	PTS system histidine phosphocarrier protein HPr	78.757	31.654	155	51	0.329032	3.90647
	pykF	Pyruvate kinase I, fructose 1,6-bisphosphate-activated	68.097	32.865	734	290	0.395095	6.19994
	rmf	Ribosome Modulation Factor RMF	10229.9	2288.52	13110	2401	0.183143	10.0712
	rnb	RNase II	8.468	0.166	125	2	0.016	3.17549
	sbmC	DNA gyrase inhibitor	33.188	13.513	120	40	0.333333	3.553
	sdhC	Succinate dehydrogenase (SQR) cytochrome b556	37.647	13.96	112	34	0.303571	3.42108
	sdhD	Succinate dehydrogenase (SQR) hydrophobic subunit	56.128	23.007	149	50	0.33557	3.85886
	secA	Preprotein translocase secAYEG receptor/ATPase subunit	28.728	10.533	593	178	0.300169	5.77692
	sibB	Antisense sRNA regulator of toxic IbsB protein	224.591	556.922	233	473	2.03004	5.78093
	slp	Outer membrane lipoprotein, stationary phase inducible	71.21	16.098	308	57	0.185065	4.68847
	sodA	Superoxide dismutase, Mn	89.083	19.081	422	74	0.175355	5.12201
	sodC	Superoxide dismutase, Cu, Zn, periplasmic	67.053	29.449	267	96	0.359551	4.71221
	speB	Agmatinase	17.792	6.781	125	39	0.312	3.58441
	spf	Spot 42 sRNA	1164.19	572.941	968	390	0.402893	6.60654
	spy	Periplasmic ATP-independent protein refolding chaperone	56.375	21.087	209	64	0.30622	4.29983
	sthA	Soluble pyridine nucleotide transhydrogenase	24.422	6.629	261	58	0.222222	4.50515
	sucD	Succinyl CoA synthase alpha-subunit	55.752	24.296	370	132	0.356757	5.17343
	sufS	Cysteine desulfurase, stimulated by SufE	27.271	10.754	254	82	0.322835	4.59659
	talA	Transaldolase A	102.833	32.834	746	195	0.261394	6.05492
	tktB	Transketolase B	97.73	33.081	1494	414	0.277108	7.07292
	tpiA	Triosephosphate isomerase	67.253	24.812	394	119	0.30203	5.19507
	trpC	Tryptophan synthesis, bifunctional: N-(5-phosphoribosyl)anthranilate isomerase and indole-3-glycerolphosphate synthase	24.255	9.053	252	77	0.305556	4.56386
	ubiB	Regulator of octaprenylphenol hydroxylation, ubiquinone synthesis	6.87	2.44	86	25	0.290698	3.03968
	ucpA	Furfural resistance, predicted oxidoreductase, COG1028 family	7.448	18.601	45	92	2.04444	3.43685
	udp	Uridine phosphorylase	30.623	9.877	178	47	0.264045	4.02014
	yahK	Aldehyde reductase, NADPH-dependent, Zn-containing	38.578	11.133	309	73	0.236246	4.76331
	ybaT	Predicted amino acid transporter	56.979	14.242	562	115	0.204626	5.57204
	ybdR	Putative zinc-type alcohol dehydrogenase	17.458	4.136	165	32	0.193939	3.8212
	ybgS	Putative secreted protein, function unknown	196.81	45.391	572	108	0.188811	5.57492
	ybjX	DUF535 family protein, function unknown	4.489	10.966	34	68	2	3.02018
	ycaC	Predicted hydrolase, isochorismatase family, function unknown	21.953	9.449	105	37	0.352381	3.3892
	ychH	DUF2583 family putative inner membrane stress-induced protein	244.329	598.047	520	1042	2.00385	6.92333
	ydeI	Hydrogen peroxide resistance OB fold protein	37.693	18.335	113	45	0.39823	3.54415
	yejG	YejG family prototype, function unknown	56.617	21.815	149	47	0.315436	3.83452
	ygaU	BON-LysM protein, function unknown	130.509	45.904	448	129	0.287946	5.36029
	ygdI	DUF903 family verified lipoprotein, function unknown	66.696	11.237	116	16	0.137931	3.2541
	yghA	Predicted oxidoreductase, COG1028 family	42.957	18.094	290	100	0.344828	4.81187
	yghU	GSH-dependent disulfide bond oxidoreductase	22.831	10.343	151	56	0.370861	3.91936
	ygiW	Hydrogen peroxide and cadmium resistance periplasmic protein	158.444	66.823	475	164	0.345263	5.51619
	yhiD	Predicted Mg(2+) transport ATPase, MgtC family, function unknown	23.062	0.988	114	4	0.0350877	3.0792
	yibT	Function unknown	411.379	1320.69	659	1732	2.62822	7.55371
	yjbJ	Stress-induced protein, UPF0337 family, function unknown	1578.72	542.154	2529	711	0.281139	7.83568
	ytfK	DUF1107 family protein	431.273	1158.81	681	1498	2.19971	7.40905
	ytfQ	Galactofuranose ABC transporter periplasmic binding protein	12.328	4.685	90	28	0.311111	3.12685
	zntA	Zn(II), Cd(II), and Pb(II) translocating P-type ATPase	51.089	18.715	857	257	0.299883	6.30433
	1Fold Changes were calculated as the ratio of mutant to WT. Values above 1 correspond to up-regulated transcripts while values bellow 1 correspond to down-regulated transcripts.

## Sheet: Table S4
	Defining the impact of exoribonucleases in the shift between exponential and stationary phases
	Vânia Pobre1*, Susana Barahona1, Tatiane Dobrzanski2, Maria Berenice Reynaud Steffens2, Cecília M. Arraiano1*
	Table S4 – Filtered differential expressed transcript list for ∆rnr mutant in Stationary phase.
	Transcript	Transcript Description	RPKM		Reads		Fold-Change1	Expression Level (logCPM)
			WT STAT	Δrnr STAT	WT STAT	Δrnr STAT	Δrnr STAT/ WT STAT
	acs	Acetyl CoA synthase, acetate-scavenging enzyme, improves carbon starvation survival	100.109	26.47	1496	426	0.284759	6.80546
	aldA	Aldehyde dehydrogenase, NAD-dependent	111.792	22.147	1228	262	0.213355	6.4057
	astC	Succinylornithine transaminase, arginine catabolism	133.669	29.609	1245	297	0.238554	6.46751
	bfr	Bacterioferritin	49.743	12.504	181	49	0.270718	3.77781
	cof	HMP-PP phosphatase	47.219	6.391	295	43	0.145763	4.26159
	csiD	Carbon starvation induced protein	210.98	45.305	1574	364	0.231258	6.79196
	cspA	Cold-inducible RNA chaperone and antiterminator	470.208	116.011	764	203	0.265707	5.81183
	cspB	Cold shock protein, Qin prophage	121.988	5.072	201	9	0.0447761	3.5452
	cspG	Cold shock protein G	84.933	19.43	138	34	0.246377	3.36387
	dacA	D-alanine D-alanine carboxypeptidase PBP5, cell morphology	11.79	3.113	109	31	0.284404	3.09267
	dsbA	Thiol:disulfide interchange protein, periplasmic	53.315	10.872	255	56	0.219608	4.17997
	fadD	Acyl-CoA synthase	23.948	5.054	308	70	0.227273	4.45825
	fadH	2,4-dienoyl CoA reductase, NADPH-dependent	9.674	2.351	149	39	0.261745	3.4931
	fadL	Fatty acid transport protein, outer membrane	23.559	5.809	241	64	0.26556	4.17201
	fumA	Fumarase A, aerobic	17.352	4.361	218	59	0.270642	4.03857
	gadE	Transcriptional regulator of gadA and gadBC	134.32	11.066	541	48	0.0887246	5.01157
	gadX	Transcriptional activator for gadA and gadBC, AraC family	87.395	16.968	550	115	0.209091	5.25066
	gapC	Pseudogene reconstruction, GAP dehydrogenase	53.694	11.309	410	93	0.226829	4.86241
	gatA	Galactitol-specific PTS system EIIA component	33.569	8.599	116	32	0.275862	3.1665
	glpD	sn-Glycerol-3-phosphate dehydrogenase (aerobic)	78.864	22.308	906	276	0.304636	6.11649
	glyU	Glycine tRNA(CCC) 1	2795.45	5642.15	1578	3430	2.17364	8.49841
	glyV	Glycine tRNA(GCC) 3	7379.1	15430.3	4278	9634	2.25199	9.97732
	glyW	Glycine tRNA(GCC) 3	7215.23	15398.3	4183	9614	2.29835	9.96798
	glyX	Glycine tRNA(GCC) 3	7053.09	15454.4	4089	9649	2.35975	9.96518
	glyY	Glycine tRNA(GCC) 3	7196.26	15185.3	4172	9481	2.27253	9.95138
	hdeA	Periplasmic chaperone of acid-denatured proteins	720.021	206.166	1829	564	0.308365	7.13096
	hdeB	Periplasmic chaperone of acid-denatured proteins	285.837	54.721	713	147	0.206171	5.61572
	ibpB	Chaperone, heat-inducible protein of HSP20 family	616.346	167.125	2017	589	0.292018	7.24637
	ibsE	Toxic membrane protein, in SIBe repeat	332.1	64.92	152	32	0.210526	3.44335
	ileU	Isoleucine tRNA(GAU) 1, triplicate	331.986	665.54	195	421	2.15897	5.47237
	ilvN	Acetolactate synthase 1 small regulatory subunit	53.608	14.641	119	35	0.294118	3.22765
	kgtP	Alpha-ketoglutarate permease	64.587	16.867	640	180	0.28125	5.583
	lldP	L-lactate permease	9.579	2.499	121	34	0.280992	3.23216
	lrhA	Transcriptional repressor of motility master regulator flhDC	25.548	6.611	183	51	0.278689	3.80498
	micF	Regulatory antisense sRNA affecting ompF expression	1815.55	517.007	1288	395	0.306677	6.6244
	mmuM	S-methylmethionine:(seleno)homocysteine methyltransferase	11.24	27.268	80	209	2.6125	4.40119
	mntS	MntR-repressed Mn(2)-response protein	212.389	47.181	209	50	0.239234	3.93157
	mqsA	Antitoxin for MqsR toxin	57.601	9.836	174	32	0.183908	3.58873
	mqsR	GCU-specific mRNA interferase, toxin-antitoxin pair MqsRA	90.043	7.377	204	18	0.0882353	3.64594
	msyB	In multicopy restores growth and protein export functions of secY and secA mutants	170.594	46.418	488	143	0.293033	5.2141
	nsrR	Nitric oxide-sensitive repressor	36.927	7.144	120	25	0.208333	3.11385
	osmB	Osmotically and stress inducible lipoprotein	688.981	162.857	1151	293	0.254561	6.38103
	ppiB	Periplasmic peptidylprolyl-cis-trans-isomerase B, rotamase	51.642	13.033	195	53	0.271795	3.88377
	prpB	2-Methylisocitrate lyase	169.64	14.755	1153	108	0.0936687	6.09745
	queE	7-carboxy-7-deazaguanine synthase	20.483	5.253	105	29	0.27619	3.02957
	rdlC	Antisense sRNA RdlC affects LdrC translation	254.473	510.174	132	285	2.15909	4.90881
	rnlA	RNase LS, endoribonuclease, toxin, affects mRNA stability	19.285	5.214	158	46	0.291139	3.61769
	rnr	Exoribonuclease R, RNase R	21.043	0.897	392	18	0.0459184	4.47406
	rpmG	50S ribosomal subunit protein L33	190.395	49.27	244	68	0.278689	4.20925
	rydB	Novel sRNA, function unknown	90.608	254.192	47	142	3.02128	3.80194
	sbmC	DNA gyrase inhibitor	33.188	8.988	120	35	0.291667	3.23579
	sdhC	Succinate dehydrogenase (SQR) cytochrome b556	37.647	8.427	112	27	0.241071	3.06787
	sdhD	Succinate dehydrogenase (SQR) hydrophobic subunit	56.128	8.745	149	25	0.167785	3.34822
	spy	Periplasmic ATP-independent protein refolding chaperone	56.375	15.278	209	61	0.291866	4.0108
	sthA	Soluble pyridine nucleotide transhydrogenase	24.422	5.908	261	68	0.260536	4.27669
	tatE	Protein translocase, Sec-independent	71.972	14.917	112	25	0.223214	3.0415
	tomB	Attenuates Hha toxicity, possibly by blocking activation of prophage lytic genes	113.963	14.282	326	44	0.134969	4.3829
	ugpB	sn-Glycerol-3-phosphate ABC transporter periplasmic binding protein	14.632	3.05	147	33	0.22449	3.41847
	uspF	Stress-induced protein, binds ATP	42.492	11.473	141	41	0.29078	3.45846
	valT	Valine tRNA(UAC) 1	451.922	876.105	262	547	2.08779	5.86168
	valU	Valine tRNA(UAC) 1	451.922	900.13	262	562	2.14504	5.89171
	valX	Valine tRNA(UAC) 1	436.398	832.861	253	520	2.05534	5.7939
	ybdR	Putative zinc-type alcohol dehydrogenase	17.458	4.814	165	49	0.29697	3.68667
	ycaD	Predicted MFS transporter, function unknown	14.033	3.708	123	35	0.284553	3.25993
	ycbK	Periplasmic M15A family non-protease, function unknown	26.505	6.652	111	30	0.27027	3.09773
	yccJ	Uncharacterized protein	303.581	75.278	528	141	0.267045	5.28627
	ydcL	Novel verified lipoprotein	29.393	7.46	150	41	0.273333	3.5194
	ydeI	Hydrogen peroxide resistance OB fold protein	37.693	9.292	113	30	0.265487	3.1155
	yebV	Function unknown	71.354	14.381	129	28	0.217054	3.22662
	yejG	YejG family prototype, function unknown	56.617	7.057	149	20	0.134228	3.29317
	ygdI	DUF903 family verified lipoprotein, function unknown	66.696	10.144	116	19	0.163793	2.99843
	yiaG	Predicted transcriptional regulator, function unknown	178.844	35.556	397	85	0.214106	4.79597
	ynaJ	Predicted inner membrane protein, DUF2534 family, function unknown	66.054	17.929	130	38	0.292308	3.34771
	zapA	FtsZ stabilizer, coiled-coil protein	246.691	67.871	621	184	0.296296	5.5631
	1Fold Changes were calculated as the ratio of mutant to WT. Values above 1 correspond to up-regulated transcripts while values bellow 1 correspond to down-regulated transcripts.

## Sheet: Table S5
	Defining the impact of exoribonucleases in the shift between exponential and stationary phases
	Vânia Pobre1*, Susana Barahona1, Tatiane Dobrzanski2, Maria Berenice Reynaud Steffens2, Cecília M. Arraiano1*
	Table S5 – Filtered differential expressed transcript list for ∆pnp mutant in Stationary phase.
	Transcript	Transcript Description	RPKM		Reads		Fold-Change1	Expression Level (logCPM)
			WT STAT	Δpnp STAT	WT STAT	Δpnp STAT	Δpnp STAT/ WT STAT
	aceA	Isocitrate lyase, acetate utilization, glyoxylate shunt	788.46	157.13	7849	1587	0.202191	9.30533
	aceB	Malate synthase A	515.203	118.885	6296	1474	0.234117	9.02542
	aceF	Pyruvate dehydrogenase, dihydrolipoamide acetyltransferase E2	52.423	24.709	757	362	0.478203	6.23553
	aceK	Isocitrate dehydrogenase kinase/phosphatase	1625.1	5770.2	21533	77571	3.60242	12.7037
	ackA	Acetate kinase, produces acetyl phosphate	51.87	24.596	476	229	0.481092	5.57208
	acnB	Aconitate hydratase 2	35.321	15.368	700	309	0.441429	6.08664
	acrZ	AcrAB-TolC efflux pump accessory protein, membrane-associated	58.554	126.624	67	147	2.19403	3.87386
	acs	Acetyl CoA synthase, acetate-scavenging enzyme, improves carbon starvation survival	100.109	20.644	1496	313	0.209225	6.92503
	actP	Acetate permease	12.871	2.976	162	38	0.234568	3.77395
	add	Adenosine deaminase	20.802	7.737	159	60	0.377358	3.9031
	adhE	Alcohol dehydrogenase, largely anaerobic	100.817	42.297	2058	876	0.425656	7.62271
	agp	Periplasmic glucose-1-phosphatase, acidic	29.87	7.906	283	76	0.268551	4.60533
	ahpC	Alkyl hydroperoxide reductase, subunit C	373.287	107.445	1606	469	0.29203	7.12306
	ahpF	Alkyl hydroperoxide reductase, subunit F	28.797	6.931	344	84	0.244186	4.8562
	alaE	Alanine exporter, inducible	34.375	87.862	118	306	2.59322	4.84761
	alaS	Alanine--tRNA ligase, autorepressor	29.048	10.608	583	216	0.370497	5.75116
	alaT	Alanine tRNA(UGC) 1B	3396.32	1234.28	1969	726	0.368715	7.50002
	alaU	Alanine tRNA(UGC) 1B	3498.09	1295.49	2028	762	0.37574	7.54996
	alaV	Alanine tRNA(UGC) 1B	3522.23	1288.69	2042	758	0.371205	7.55509
	alaW	Alanine tRNA(GGC) 2	13688.8	6684.84	7936	3932	0.495464	9.63768
	alaX	Alanine tRNA(GGC) 2	13623.2	6625.34	7898	3897	0.493416	9.62877
	aldA	Aldehyde dehydrogenase, NAD-dependent	111.792	26.201	1228	292	0.237785	6.67472
	aldB	Aldehyde dehydrogenase, NADP-dependent	151.62	30.308	1780	361	0.202809	7.16758
	amyA	Alpha-amylase, cytoplasmic	27.487	12.33	312	142	0.455128	4.94158
	argT	Lys-, Arg-, and Orn-binding protein, periplasmic	46.711	18.317	279	111	0.397849	4.7242
	ariR	Connector protein for RcsB regulation of biofilm and acid-resistance	59.9	17.905	122	37	0.303279	3.45071
	aroC	Chorismate synthase	10.864	3.331	90	28	0.311111	3.0329
	arrS	Antisense sRNA regulator of gadE and acid resistance	12402.4	4799.44	6528	2563	0.392616	9.25277
	artP	Arginine ABC transporter ATPase	46.754	20.383	260	115	0.442308	4.66841
	artQ	Arginine ABC transporter permease	28.888	10.452	158	58	0.367089	3.88352
	asnA	Asparagine synthase A	138.089	43.72	1046	336	0.321224	6.53829
	asnB	Asparagine synthase B [glutamine-hydrolyzing]	42.516	9.312	540	120	0.222222	5.47612
	aspC	Aspartate aminotransferase, AspAT	20.803	6.726	189	62	0.328042	4.09628
	aspS	Aspartate--tRNA ligase	17.967	8.672	243	119	0.489712	4.61826
	astA	Arginine succinyltransferase, arginine catabolism	65.483	13.732	517	110	0.212766	5.40253
	astB	Succinylarginine dihydrolase, arginine catabolism	54.231	6.249	556	65	0.116906	5.38807
	astC	Succinylornithine transaminase, arginine catabolism	133.669	26.244	1245	248	0.199197	6.64868
	astD	Succinylglutamic semialdehyde dehydrogenase, NAD-dependent	75.606	10.658	853	122	0.143025	6.03563
	astE	Succinylglutamate desuccinylase, arginine catabolism	43.697	7.334	323	55	0.170279	4.67831
	atpC	ATP synthase subunit epsilon, membrane-bound, F1 sector	67.107	30.456	215	99	0.460465	4.41535
	atpG	ATP synthase subunit gamma, membrane-bound, F1 sector	33.38	16.151	220	108	0.490909	4.47762
	bepA	Periplasmic metalloprotease and chaperone	13.7	6.09	153	69	0.45098	3.92268
	betB	Betaine aldehyde dehydrogenase, NAD-dependent	8.633	4.21	97	48	0.494845	3.32196
	blc	Outer membrane lipoprotein, cell division and growth function	8.838	21.535	36	89	2.47222	3.11692
	bssR	Repressor of biofilm formation by indole transport regulation	204.148	406.132	598	1207	2.01839	6.92675
	bssS	Repressor of biofilm formation by indole transport regulation	75.571	181.399	147	358	2.43537	5.09758
	btuE	Glutathione peroxidase	29.448	12.64	124	54	0.435484	3.6103
	cbpA	DnaK co-chaperone, binds curved DNA	23.628	9.82	166	70	0.421687	4.00926
	cca	tRNA nucleotidyltransferase, repairs terminal CCA of tRNAs	12.273	5.944	116	57	0.491379	3.57033
	cfa	Cyclopropane fatty acid synthase	91.388	34.186	801	304	0.379526	6.21696
	clpA	ATPase subunit of ClpAP ATP-dependent protease	150.954	69.399	2622	1223	0.466438	8.01255
	clpB	Bichaperone with DnaK for protein disaggregation	459.229	197.879	9017	3942	0.437174	9.76424
	cof	HMP-PP phosphatase	47.219	14.041	295	89	0.301695	4.70158
	copA	Copper-, silver-translocating P-type ATPase efflux pump	40.976	8.562	783	166	0.212005	5.99729
	creD	Inner membrane protein, function unknown	1.356	10.123	14	106	7.57143	3.06114
	csiD	Carbon starvation induced protein	210.98	38.974	1574	295	0.187421	6.97185
	cspA	Cold-inducible RNA chaperone and antiterminator	470.208	123.749	764	204	0.267016	6.02611
	cspB	Cold shock protein, Qin prophage	121.988	21.535	201	36	0.179104	4.01402
	cspG	Cold shock protein G	84.933	38.217	138	63	0.456522	3.78203
	csrA	Global regulator of carbon source metabolism	132.502	269.532	188	388	2.06383	5.28565
	csrB	CsrA-binding sRNA, antagonizing CsrA regulation	575.881	3546.06	1621	10127	6.24738	9.62838
	cyaR	sRNA effector of ompX mRNA instability, cAMP-induced	449.028	900.005	298	606	2.03356	5.9323
	cyoE	Cytochrome o oxidase protoheme IX farnesyltransferase subunit	3.384	15.227	23	105	4.56522	3.15091
	cysA	Sulfate/thiosulfate ABC transporter ATPase subunit	17.192	3.53	144	30	0.208333	3.57719
	cysB	Transcriptional activator for the Cys regulon	11.16	5.036	83	38	0.457831	3.06851
	cysI	Sulfite reductase [NADPH] hemoprotein beta-component	9.796	3.093	128	41	0.320312	3.53666
	cysJ	Sulfite reductase [NADPH] flavoprotein alpha-component	10.924	2.082	150	29	0.193333	3.61705
	dacA	D-alanine D-alanine carboxypeptidase PBP5, cell morphology	11.79	3.838	109	36	0.330275	3.32131
	dadA	D-amino acid dehydrogenase	103.945	38.593	1030	388	0.376699	6.57559
	dadX	Alanine racemase, catabolic, PLP-binding, homodimeric	68.178	22.681	557	188	0.337522	5.65056
	dcp	Dipeptidyl carboxypeptidase II	15.121	3.663	236	58	0.245763	4.3206
	dctA	C4-dicarboxylic acid, orotate and citrate transporter	9.778	4.116	96	41	0.427083	3.24212
	dcuA	C4-dicarboxylate transporter, anaerobic	4.43	11.909	44	120	2.72727	3.49827
	deoC	2-deoxy-D-ribose 5-phosphate aldolase (DERA)	18.151	43.898	108	265	2.4537	4.66443
	dhaK	Dihydroxyacetone kinase, PTS-dependent, dihydroxyacetone-binding subunit	67.076	23.405	548	194	0.354015	5.64486
	dhaL	Dihydroxyacetone kinase, PTS-dependent ADP-binding subunit II	48.253	13.88	233	68	0.291845	4.35435
	dhaM	Multidomain dihydroxyacetone-specific PTS protein	30.117	8.65	326	95	0.291411	4.83291
	dkgA	2,5-diketo-D-gluconate reductase A	62.063	23.407	392	150	0.382653	5.19477
	dksA	RNAP-binding protein modulating ppGpp and iNTP regulation	99.756	235.466	347	831	2.39481	6.31313
	dnaC	DNA biosynthesis, helicase DnaB loader	6.928	13.831	39	79	2.02564	3.03609
	dppA	Dipeptide/heme ABC transporter periplasmic binding protein	151.636	38.168	1860	475	0.255376	7.29283
	dsbB	Disulfide oxidoreductase, membrane-spanning protein	9.875	20.926	40	86	2.15	3.12784
	dtpB	Dipeptide and tripeptide permease B	9.542	4.131	107	47	0.439252	3.40635
	dxr	1-deoxy-D-xylulose 5-phosphate (DXP) reductoisomerase, NAPDH-dependent	13.361	35.298	122	327	2.68033	4.92958
	eamA	Efflux pump for cysteine and O-acetyl-L-serine	3.933	14.357	27	100	3.7037	3.13969
	ecnB	Bacteriolytic lipoprotein entericidin B toxin	142.685	922.918	160	1050	6.5625	6.35325
	eno	Enolase	280.652	76.988	2781	774	0.278317	7.89854
	entA	2,3-Dihydro-2,3-dihydroxybenzoate dehydrogenase	21.936	5.016	125	29	0.232	3.40543
	entB	Isochorismatase, aryl carrier protein (ArCP)	23.071	4.819	151	32	0.211921	3.64834
	entC	Isochorismate synthase	11.482	5.164	103	47	0.456311	3.36943
	entE	Enterochelin synthase, component E	13.264	4.01	163	50	0.306748	3.86343
	entF	Enterochelin synthase, component F	10.468	2.496	310	75	0.241935	4.70495
	epmA	Elongation Factor P Lys34 lysyltransferase	3.887	15.193	29	115	3.96552	3.31588
	erpA	Iron-sulfur cluster insertion protein	80.555	252.05	212	673	3.17453	5.90266
	exbB	Uptake of enterochelin	87.573	40.608	491	231	0.470468	5.60621
	exbD	Uptake of enterochelin	72.624	22.445	236	74	0.313559	4.39641
	exuT	Hexuronate permease, for glucuronate and galacturonate	2.119	9.35	21	94	4.47619	3.00125
	fabB	3-oxoacyl-[acyl-carrier-protein] synthase I	136.89	63.282	1275	598	0.46902	6.97653
	fadA	3-ketoacyl-CoA thiolase, fatty acid oxidation complex subunit beta	20.497	3.996	182	36	0.197802	3.8957
	fadB	Multifunctional fatty acid oxidation complex subunit alpha	27.296	4.012	456	68	0.149123	5.14504
	fadD	Acyl-CoA synthase	23.948	9.043	308	118	0.383117	4.85025
	fadH	2,4-dienoyl CoA reductase, NADPH-dependent	9.674	3.392	149	53	0.355705	3.78863
	fbaA	Fructose 1,6-bisphosphate aldolase, class II	139.467	39.241	1149	328	0.285466	6.63373
	fbaB	Fructose 1,6-bisphosphate aldolase, class I	167.569	62.825	1346	512	0.380386	6.96452
	fecA	TonB-dependent outer membrane ferric citrate transporter	16.408	3.001	291	54	0.185567	4.5481
	fimA	Fimbrin type 1, major structural subunit	7.402	68.958	31	293	9.45161	4.46526
	fimD	Fimbrial usher outer membrane porin protein	0.447	17.1	9	349	38.7778	4.60823
	fkpB	FKBP-type peptidyl-prolyl cis-trans isomerase	25.344	85.565	87	298	3.42529	4.71022
	focA	Formate channel	47.059	22.288	308	148	0.480519	4.94797
	fruB	Multiphosphoryl transfer protein: fructose PTS EIIA and FPr	2.318	23.877	20	209	10.45	3.9718
	fruK	Fructose-1-phosphate kinase	6.841	22.842	49	166	3.38776	3.88118
	ftsI	Transpetidase, PBP3	15.505	31.077	209	425	2.03349	5.42313
	ftsK	DNA translocase at septal ring sorting daughter chromsomes	10.317	4.955	314	153	0.487261	4.98209
	fumA	Fumarase A, aerobic	17.352	7.139	218	91	0.417431	4.3923
	fumC	Fumarase C, aerobic	20.822	7.914	223	86	0.38565	4.39216
	fxsA	Suppresses F exclusion of phage T7	34.903	93.182	127	344	2.70866	4.99802
	gabD	Succinate semialdehyde dehydrogenase, NADP-dependent	71.924	24.7	795	277	0.348428	6.17322
	gabT	4-aminobutyrate aminotransferase	82.892	25.62	810	254	0.31358	6.16226
	gadA	Glutamate decarboxylase A	323.847	77.101	3461	836	0.241549	8.1715
	gadB	Glutamate decarboxylase B, vitamin B6-dependent	424.06	101.725	4532	1103	0.24338	8.56227
	gadC	Glutamate-GABA antiporter	125.8	46.603	1474	554	0.375848	7.09054
	gadE	Transcriptional regulator of gadA and gadBC	134.32	33.281	541	136	0.251386	5.51277
	gadY	sRNA regulator of gadAB transcriptional activator GadX mRNA	705.399	2131.33	565	1732	3.06549	7.27468
	gapA	Glyceraldehyde 3-P dehydrogenase A	316.674	114.29	2406	881	0.366168	7.7861
	gatA	Galactitol-specific PTS system EIIA component	33.569	11.409	116	40	0.344828	3.42411
	gatY	D-tagatose-1,6-bisphosphate aldolase, class II	309.714	137.067	2020	907	0.44901	7.61939
	gatZ	Tagatose bisphosphate aldolase GatYZ subunit	130.573	48.901	1258	478	0.379968	6.86676
	gcvB	GcvB sRNA gene divergent from gcvA	670.096	2934.16	1053	4678	4.44255	8.59286
	gcvP	Glycine dehydrogenase (decarboxylating)	7.663	2.473	168	55	0.327381	3.92851
	gcvR	Required for repression of gcv operon by GcvA	10.524	36.305	46	161	3.5	3.82753
	ggt	Gamma-glutamyltranspeptidase, glutathione metabolism	7.596	1.927	101	26	0.257426	3.1353
	glgS	Motility and biofilm regulator	86.742	568.903	133	885	6.65414	6.10487
	glmY	sRNA activator of glmS mRNA, glmZ processing antagonist	4327.46	1881.95	6074	2680	0.441225	9.19854
	glmZ	sRNA antisense activator of glmS mRNA, Hfq-dependent	203.287	1017.44	321	1630	5.07788	7.04038
	glnE	Protein adenylyltransferase, modifies glutamine synthase	8.629	2.729	187	60	0.320856	4.07344
	glpA	Anaerobic glycerol-3-phosphate dehydrogenase subunit A	8.611	2.855	107	36	0.336449	3.30185
	glpF	Aquaglyceroporin	23.243	8.706	150	57	0.38	3.82333
	glpK	Glycerol kinase	31.709	11.816	365	138	0.378082	5.08784
	glsA	Glutaminase 1, GlsA1	72.36	35.453	515	256	0.497087	5.70055
	gltA	Citrate synthase	142.629	30.39	1397	302	0.216178	6.83478
	gltB	Glutamate synthase, large subunit	5.76	1.39	196	48	0.244898	4.0557
	gltI	Glutamate/aspartate binding protein, periplasmic	18.027	6.965	125	49	0.392	3.57807
	glyA	Serine hydroxymethyltransferase	29.166	8.037	279	78	0.27957	4.59742
	glyQ	Glycine--tRNA ligase, alpha-subunit	27.598	10.484	192	74	0.385417	4.17899
	glyS	Glycine--tRNA ligase, beta-subunit	30.778	10.05	486	161	0.331276	5.44824
	glyT	Glycine tRNA(UCC) 2, UGA suppression	85333.9	26103.6	48821	15152	0.310358	12.0667
	glyV	Glycine tRNA(GCC) 3	7379.1	18158.9	4278	10681	2.49673	9.97538
	glyW	Glycine tRNA(GCC) 3	7215.23	18505.7	4183	10885	2.6022	9.98594
	glyX	Glycine tRNA(GCC) 3	7053.09	18094.3	4089	10643	2.60284	9.95341
	glyY	Glycine tRNA(GCC) 3	7196.26	18073.9	4172	10631	2.54818	9.9603
	gnd	6-phosphogluconate dehydrogenase, decarboxylating	67.735	19.469	727	212	0.291609	5.98256
	gor	Glutathione reductase, NADP+, FAD-binding	24.998	8.69	258	91	0.352713	4.56548
	gshA	Glutamate--cysteine ligase	18.691	125.391	222	1511	6.80631	6.87016
	guaA	GMP synthase	31.901	11.381	384	139	0.361979	5.14358
	guaB	Inosine-5'-monophosphate (IMP) dehydrogenase	18.587	9.072	208	103	0.495192	4.40181
	gyrA	DNA gyrase, subunit A	29.032	13.078	582	266	0.457045	5.83702
	gyrB	DNA gyrase, subunit B	19.27	8.079	355	151	0.425352	5.09658
	hchA	Glyoxalase III and molecular chaperone Hsp31, heat-inducible	112.936	26.236	734	173	0.235695	5.93242
	hdeA	Periplasmic chaperone of acid-denatured proteins	720.021	129.597	1829	334	0.182613	7.18215
	hdeB	Periplasmic chaperone of acid-denatured proteins	285.837	43.465	713	110	0.154278	5.79232
	hisB	Imidazoleglycerolphosphate dehydratase/histidinol phosphatase	11.906	2.662	97	22	0.226804	3.04429
	hisD	Histidinol dehydrogenase	10.548	1.683	105	17	0.161905	3.0787
	hisJ	Histidine ABC transporter periplasmic binding protein	17.579	4.62	105	28	0.266667	3.19993
	hisS	Histidine--tRNA ligase	31.154	11.147	303	110	0.363036	4.80587
	hldD	ADP-L-glycero-D-manno-heptose-6-epimerase	36.391	12.187	259	88	0.339768	4.55722
	holC	DNA polymerase III, chi subunit	10.334	25.609	35	88	2.51429	3.0944
	hrpA	Predicted ATP-dependent RNA helicase	10.177	3.277	303	99	0.326733	4.76712
	hscA	DnaK-like chaperone Hsc66, IscU-specific chaperone HscAB	14.943	7.05	211	101	0.478673	4.40632
	hsdR	Endonuclease R, host restriction of foreign DNA	1.343	3.237	36	88	2.44444	3.10567
	hspQ	Heat shock protein involved in degradation of mutant DnaA	199.936	590.378	485	1453	2.99588	7.02991
	htpG	Protein refolding molecular co-chaperone Hsp90, Hsp70-dependent	316.299	110.258	4524	1600	0.353669	8.6829
	htpX	Zinc metalloprotease HtpX, membrane-bound	167.655	376.346	1128	2569	2.27748	7.95976
	hupB	Histone-like protein HU-beta, HU-1	48.499	125.422	101	265	2.62376	4.63751
	hypE	Hydrogenases 1,2,3 accessory protein, carbamoyl dehydratase	5.057	15.464	39	121	3.10256	3.46369
	ibsA	Toxic membrane protein, in SIBa repeat	78.655	2566.94	36	1192	33.1111	6.37549
	ibsB	Toxic membrane protein, in SIBb repeat	154.091	804.72	67	355	5.29851	4.84195
	ibsC	Toxic membrane protein, in SIBc repeat	305.881	2754.3	140	1279	9.13571	6.58277
	icd	Isocitrate dehydrogenase, NADP(+)-specific	119.355	32.328	1139	313	0.274802	6.6091
	ilvB	Acetolactate synthase 1 large subunit, valine-sensitive	55.728	7.803	718	102	0.142061	5.78699
	ilvN	Acetolactate synthase 1 small regulatory subunit	53.608	7.548	119	17	0.142857	3.23051
	intB	Pseudogene reconstruction, P4-like integrase	2.175	12.145	21	119	5.66667	3.27673
	ispH	4-hydroxy-3-methylbut-2-enyl diphosphate reductase	31.429	75.27	228	554	2.42982	5.72449
	ivy	Inhibitor of c-type lysozyme, periplasmic	66.099	153.742	239	564	2.35983	5.76248
	katE	Catalase HPII, heme d-containing	47.175	10.225	814	179	0.219902	6.06245
	katG	Catalase-peroxidase HPI, heme b-containing	28.13	5.747	468	97	0.207265	5.2533
	kdpA	Potassium-translocating ATPase, A subunit	2.741	32.649	35	423	12.0857	4.95977
	kdpB	Potassium-translocating ATPase, B subunit	3.071	34.809	48	552	11.5	5.34647
	kdpC	Potassium-translocating ATPase, C subunit	7.55	36.079	33	160	4.84848	3.72887
	kdpD	Sensor kinase for the kdp operon	7.47	15.784	153	328	2.14379	5.02764
	ldhA	D-lactate dehydrogenase, NAD-dependent	71.505	33.934	540	260	0.481481	5.75348
	ldtC	L,D-transpeptidase linking Lpp to murein, periplasmic	18.922	8.185	139	61	0.438849	3.77491
	lepA	Back-translocating Elongation Factor EF4, GTPase	20.465	8.04	281	112	0.398577	4.73514
	lhgO	L-2-hydroxyglutarate oxidase	46.486	8.655	450	85	0.188889	5.17505
	lldD	L-lactate dehydrogenase, FMN dependent	18.602	2.604	169	24	0.142012	3.72305
	lldP	L-lactate permease	9.579	3.043	121	39	0.322314	3.45962
	lpd	Dihydrolipoyl dehydrogenase, NADH-dependent	38.454	18.407	418	203	0.485646	5.39018
	lpxC	Lipid A synthesis, UDP-3-O-(R-3-hydroxymyristoyl)-N-acetylglucosamine deacetylase	352.863	788.623	2471	5603	2.2675	9.08584
	lspA	Prolipoprotein signal peptidase, signal peptidase II	43.962	91.882	166	352	2.12048	5.13369
	ltaE	L-allo-threonine aldolase	18.578	8.124	142	63	0.443662	3.80986
	lysC	Lysine-sensitive aspartokinase 3	2.622	9.858	27	103	3.81481	3.17241
	macB	ABC-type macrolide efflux transporter, with MacA and TolC	6.8	14.733	101	222	2.19802	4.45892
	maeA	Malic enzyme, NAD-dependent	7.334	3.348	95	44	0.463158	3.26256
	maeB	Malic enzyme, NADP-dependent	9.027	4.25	157	75	0.477707	3.98524
	malP	Maltodextrin phosphorylase	5.421	1.835	99	34	0.343434	3.20027
	mazE	MazE antitoxin, toxin is MazF	20.006	66.939	38	129	3.39474	3.52414
	mazG	Nucleoside triphosphate pyrophosphohydrolase, non-specific	15.228	31.323	92	192	2.08696	4.27558
	mdh	Malate dehydrogenase, NAD-dependent	129.975	34.676	931	252	0.270677	6.31441
	mdtF	Anaerobic multidrug efflux transporter MdtEF-TolC	6.736	2.033	160	49	0.30625	3.83659
	menF	Isochorismate synthase, menaquinone biosynthesis	9.407	3.888	93	39	0.419355	3.19001
	mepM	Murein DD-endopeptidase, space-maker hydrolase, septation protein	9.116	3.223	92	33	0.358696	3.11356
	metG	Methionine--tRNA ligase	13.857	4.764	215	75	0.348837	4.30165
	metQ	Periplasmic methionine binding lipoprotein	9.157	18.685	57	118	2.07018	3.58933
	mfd	Transcription repair coupling factor	18.027	7.01	474	187	0.394515	5.47925
	mglB	D-galactose-, D-glucose-binding protein, periplasmic	12.073	5.432	92	42	0.456522	3.2112
	mgtA	Magnesium transporter, ATP-dependent	1.118	5.126	23	107	4.65217	3.17264
	miaA	Dimethylallyl diphosphate:tRNA dimethylallyltransferase	142.395	3706.43	1033	27280	26.4085	10.8982
	mmuM	S-methylmethionine:(seleno)homocysteine methyltransferase	11.24	4.847	80	35	0.4375	2.99749
	mntR	Mn(2+)-responsive manganese regulon transcriptional regulator	12.605	26.228	45	95	2.11111	3.27541
	mntS	MntR-repressed Mn(2)-response protein	212.389	828.337	209	827	3.95694	6.12937
	mrp	Putative Fe-S scaffold protein, P-loop ATPase	19.014	8.73	161	75	0.465839	4.00944
	msbA	Lipid exporter, fused permease and ATPase components	11.768	4.95	157	67	0.426752	3.93529
	msrB	Methionine sulfoxide reductase B	25.648	10.923	81	35	0.432099	3.00954
	mutY	Adenine DNA glycosylase, G-A mismatched DNA repair	7.47	20.124	60	164	2.73333	3.93896
	nadE	NAD synthase, ammonia dependent	20.74	6.71	131	43	0.328244	3.57779
	nfi	Endonuclease V, specific for single-stranded DNA or duplex DNA with damaged U	16.777	7.306	86	38	0.44186	3.10266
	nhaA	Na+/H+ antiporter 1, strongly pH-dependent	47.741	94.664	425	855	2.01176	6.43218
	nlpE	Lipoprotein activating Cpx in response to adhesion	7.375	19.445	40	107	2.675	3.34429
	nlpI	Lipoprotein involved in osmotic sensitivity and filamentation	75.396	198.266	509	1358	2.66798	6.97595
	nrdD	Ribonucleoside-triphosphate reductase	4.658	21.021	76	348	4.57895	4.84852
	nrdE	Ribonucleoside-diphosphate reductase 2, alpha subunit	4.828	11.445	79	190	2.40506	4.19866
	nrdH	NrdH-redoxin reducing oxidized NrdEF	12.789	64.604	24	123	5.125	3.34513
	nrdI	Flavodoxin required for NrdEF cluster assembly	10.207	44.956	32	143	4.46875	3.59049
	nsrR	Nitric oxide-sensitive repressor	36.927	91.295	120	301	2.50833	4.8374
	nuoF	NADH:ubiquinone oxidoreductase subunit F, complex I	16.264	7.919	166	82	0.493976	4.07993
	nuoG	NADH:ubiquinone oxidoreductase subunit G, complex I	18.46	7.297	384	154	0.401042	5.18425
	nuoH	NADH:ubiquinone oxidoreductase subunit H, complex I	14.074	5.285	105	40	0.380952	3.32153
	ompF	Outer membrane porin F	5.417	12.221	45	103	2.28889	3.35356
	omrA	sRNA downregulating OM proteins and curli	3649.72	922.079	2450	628	0.256327	7.6908
	omrB	sRNA downregulating OM proteins and curli	2127.85	313.567	1331	199	0.149512	6.68354
	opgG	OPG biosynthetic beta-1,6 branching glycosyltransferase	12.631	4.879	148	58	0.391892	3.81653
	opgH	OPG biosynthetic UDP-glucose beta-1,2 glycosyltransferase	11.388	4.927	221	97	0.438914	4.43329
	osmC	Lipoyl-dependent Cys-based peroxidase, hydroperoxide resistance	87.091	179.456	287	600	2.09059	5.90509
	otsA	Trehalose phosphate synthase	38.638	11.969	420	132	0.314286	5.2206
	otsB	Trehalose phosphate phosphatase	50.571	23.712	309	147	0.475728	4.94795
	patA	Putrescine:2-oxoglutaric acid aminotransferase	104.969	34.924	1105	373	0.337557	6.635
	patD	Gamma-aminobutyraldehyde dehydrogenase, NAD-dependent	14.903	5.712	162	63	0.388889	3.94144
	pck	Phosphoenolpyruvate carboxykinase [ATP]	19.547	8.439	242	106	0.438017	4.56178
	pdxA	4-hydroxythreonine-4-phosphate dehydrogenase	4.37	21.274	33	163	4.93939	3.7507
	pepB	Peptidase B	15.621	6.943	153	69	0.45098	3.92268
	pepD	Peptidase D, Xaa-His dipeptidase	22.388	7.09	249	80	0.321285	4.48119
	pepN	Aminopeptidase N	32.359	9.642	645	195	0.302326	5.82262
	pepQ	Proline dipeptidase	18.207	7.178	185	74	0.4	4.14117
	pepT	Peptidase T, aminotripeptidase	35.15	16.743	329	159	0.483283	5.045
	pflB	Formate C-acetyltransferase 1	205.05	40.353	3571	713	0.199664	8.16685
	pfo	Pyruvate-flavodoxin oxidoreductase	21.979	8.651	591	236	0.399323	5.80075
	pgk	Phosphoglycerate kinase	89.985	38.296	799	345	0.43179	6.26708
	pgl	6-phosphogluconolactonase, pentose phosphate shunt	50.015	16.216	380	125	0.328947	5.09327
	pheS	Phenylalanine--tRNA ligase, alpha-subunit	17.985	6.828	135	52	0.385185	3.67971
	phoU	Negative regulator of pho regulon	54.17	23.314	300	131	0.436667	4.86717
	pka	Protein lysine acetyltransferase	10.789	4.807	219	99	0.452055	4.43334
	pnp	Polynucleotide phosphorylase	39.401	6.654	642	110	0.17134	5.66296
	polA	DNA polymerase I	7.808	3.709	166	80	0.481928	4.06839
	potD	Spermidine/putrescine ABC transporter periplasmic binding protein	12.771	4.566	102	37	0.362745	3.26217
	poxB	Pyruvate oxidase	62.991	22.925	826	305	0.369249	6.25034
	ppc	Phosphoenolpyruvate carboxylase	7.514	3.313	152	68	0.447368	3.90985
	ppk	Polyphosphate kinase, reversible	17.821	7.189	281	115	0.409253	4.74605
	ppsA	Phosphoenolpyruvate synthase	28.323	11.84	514	218	0.424125	5.62574
	ppx	Exopolyphosphatase	13.092	5.279	154	63	0.409091	3.89024
	prlF	Antitoxin of the PrlF-YhaV toxin-antitoxin pair	36.675	86.139	94	224	2.38298	4.43684
	proK	Proline tRNA(CGG) 1	4402.65	1964.98	2586	1171	0.452823	7.97912
	proP	Proline/betaine permease, minor	9.507	22.437	109	261	2.3945	4.65286
	prpB	2-Methylisocitrate lyase	169.64	45.825	1153	316	0.274068	6.62584
	prpC	2-Methylcitrate synthase	52.885	24.185	472	219	0.463983	5.54323
	prpD	2-methylcitrate dehydratase	51.101	24.471	566	275	0.485866	5.82525
	prpE	Propionate-CoA ligase	36.403	14.174	524	207	0.395038	5.62363
	pspA	Phage shock protein A, negative regulator of psp operon	414.439	978.818	2115	5068	2.39622	8.91735
	pspB	Positive regulator, with PspC, activates expression of psp operon	171.293	530.617	294	924	3.14286	6.36166
	pspC	Positive regulatory gene, cooperatively with PspB	117.254	502.837	322	1401	4.35093	6.86125
	pspD	Expressed protein in psp operon	47.831	209.527	81	360	4.44444	4.90468
	pspE	Rhodanese, thiosulfate:cyanide sulfurtransferase	129.427	572.62	311	1396	4.48875	6.84787
	pspG	Effector of phage shock response	134.329	631.686	249	1188	4.77108	6.60017
	psrD	Novel sRNA, function unknown	23.271	73.397	30	96	3.2	3.12844
	pta	Phosphate acetyltransferase, produces acetyl phosphate	23.407	5.843	383	97	0.253264	5.0202
	ptrA	Protease III, periplasmic	9.847	4.204	217	94	0.43318	4.40156
	ptrB	Protease II	6.933	2.884	109	46	0.422018	3.41538
	ptsH	PTS system histidine phosphocarrier protein HPr	78.757	33.053	155	66	0.425806	3.91618
	ptsI	Phosphoenolpyruvate-protein phosphotransferase	132.837	60.567	1751	810	0.462593	7.42702
	purB	Adenylosuccinate lyase, purine synthesis	9.275	3.299	97	35	0.360825	3.18978
	puuD	Gamma-glutamyl-gamma-aminobutyrate hydrolase, putrescine utilization pathway	16.108	7.263	94	43	0.457447	3.24223
	pykF	Pyruvate kinase I, fructose 1,6-bisphosphate-activated	68.097	27.158	734	297	0.404632	6.11746
	queE	7-carboxy-7-deazaguanine synthase	20.483	9.614	105	50	0.47619	3.41559
	raiA	Protein Y, associated with 30S ribosomal subunit	640.894	2702.05	1672	7152	4.27751	9.21511
	recB	RecBCD Exonuclease V subunit, recombination and repair	3.404	1.386	92	38	0.413043	3.16862
	relA	ATP:GTP 3'-pyrophosphotransferase, ppGpp synthase I	7.801	3.758	133	65	0.488722	3.76089
	rimI	Ribosomal protein S18 N-acetyltransferase	14.37	35.554	49	123	2.5102	3.56527
	rlmI	23S rRNA m(5)C1962 methyltransferase, SAM-dependent	19.152	41.117	174	379	2.17816	5.22738
	rlmN	23S rRNA m(2)A2503, tRNA m(2)A37 methyltransferase, SAM-dependent	19.408	8.838	171	79	0.461988	4.0912
	rluD	23S rRNA pseudouridine(1911,1915,1917) synthase	31.938	11.722	239	89	0.372385	4.4771
	rnb	RNase II	8.468	3.405	125	51	0.408	3.59425
	rne	RNase E	11.151	5.434	271	134	0.494465	4.77852
	rnlA	RNase LS, endoribonuclease, toxin, affects mRNA stability	19.285	46.799	158	389	2.46203	5.212
	rnlB	Antitoxin for RnlA, CP4-57 putative defective prophage	10.572	31.955	30	92	3.06667	3.08328
	rnpB	RNase P, M1 RNA enzyme component	1119.32	5405.17	3219	15771	4.89935	10.3207
	rodZ	Cytoskeletal protein required for MreB assembly	28.701	13.762	222	108	0.486486	4.48627
	rof	anti-Rho (termination factor)	73	181.905	142	359	2.52817	5.08626
	rplF	50S ribosomal subunit protein L6	301.462	139.855	1228	578	0.470684	6.9241
	rplR	50S ribosomal subunit protein L18	464.006	210.968	1253	578	0.461293	6.94385
	rplT	50S ribosomal subunit protein L20	619.106	229.825	1686	635	0.376631	7.28487
	rplX	50S ribosomal subunit protein L24	400.351	184.584	962	450	0.467775	6.56993
	rpmD	50S ribosomal subunit protein L30	423.864	203.145	582	283	0.486254	5.86565
	rpmH	50S ribosomal subunit protein L34	37.189	146.62	40	160	4	3.77902
	rpmI	50S ribosomal subunit protein A (L35)	441.608	172.931	667	265	0.397301	5.97238
	rpoB	RNA polymerase, beta subunit	102.199	43.871	3141	1368	0.43553	8.242
	rpoC	RNA polymerase, beta' subunit	139.844	41.204	4506	1347	0.298935	8.61734
	rseB	Binds the periplasmic domain of anti-RpoE sigma factor RseA	38.629	15.662	282	116	0.411348	4.75325
	rsmA	16S rRNA m(6)A1518, m(6)A1519 dimethyltransferase, SAM-dependent	23.922	51.086	150	325	2.16667	5.0097
	rsmJ	16S rRNA m(2)G1516 methyltransferase, SAM-dependent	13.579	6.52	78	38	0.487179	3.00973
	rttR	rtT sRNA, processed from tyrT transcript	3.833	176.056	5	233	46.6	4.02706
	rybB	sRNA effector of ompC and ompW mRNA instability	2173.8	930.629	1310	569	0.434351	6.98097
	sdaA	L-serine dehydratase 1	170.756	68.533	1778	724	0.407199	7.39318
	sdhA	Succinate dehydrogenase (SQR) flavoprotein subunit	44.513	10.676	600	146	0.243333	5.65194
	sdhB	Succinate dehydrogenase (SQR) iron-sulfur protein	30.35	11.353	166	63	0.379518	3.96638
	sdhC	Succinate dehydrogenase (SQR) cytochrome b556	37.647	12.59	112	38	0.339286	3.36896
	sdhD	Succinate dehydrogenase (SQR) hydrophobic subunit	56.128	10.767	149	29	0.194631	3.60916
	secA	Preprotein translocase secAYEG receptor/ATPase subunit	28.728	12.319	593	258	0.435076	5.84199
	selB	Elongation factor promoting selenocysteine incorporation	5.826	2.801	82	40	0.487805	3.0801
	selC	Selenocysteyl tRNA(UCA) (converted from serine tRNA)	1331.62	3990.51	965	2934	3.04041	8.037
	serC	Phosphoserine aminotransferase	25.039	9.136	208	77	0.370192	4.27701
	serV	Serine tRNA(GCU) 3	8862.1	3712.32	6287	2672	0.425004	9.23184
	sfsA	Sugar fermentation stimulation protein A	37.375	99.518	201	543	2.70149	5.6532
	sgrS	sRNA that destabilzes ptsG mRNA	39.847	173.606	69	305	4.42029	4.66921
	sgrT	Inhibitor of glucose uptake	29.794	92.012	30	94	3.13333	3.10603
	sibA	Antisense sRNA regulator of toxic IbsA protein	74.255	1997.76	81	2211	27.2963	7.27363
	sibB	Antisense sRNA regulator of toxic IbsB protein	224.591	755.3	233	795	3.41202	6.11799
	sibC	Antisense sRNA regulator of toxic IbsC protein	283.72	2943.19	303	3189	10.5248	7.87973
	sibD	Antisense sRNA regulator of toxic IbsD protein	209.93	2495.62	229	2762	12.0611	7.65667
	sokB	Antisense sRNA blocking mokB, and hence hokB, translation	1268.78	567.595	542	246	0.453875	5.73166
	sokE	Antisense sRNA at remnant mokE/hokE locus	239.965	56.939	108	26	0.240741	3.21029
	spoT	ppGpp 3'-pyrophosphohydrolase and ppGpp synthase II	10.94	4.962	176	81	0.460227	4.13041
	spy	Periplasmic ATP-independent protein refolding chaperone	56.375	13.825	209	52	0.248804	4.15134
	srkA	Stress response kinase A, MazF antagonist	14.876	6.415	112	49	0.4375	3.46887
	sthA	Soluble pyridine nucleotide transhydrogenase	24.422	7.931	261	86	0.329502	4.55716
	sucA	2-oxoglutarate dehydrogenase, E1 component	47.768	10.883	1021	236	0.231146	6.4014
	sucB	2-oxoglutarate dehydrogenase, E2 component	46.065	12.942	428	122	0.285047	5.21524
	sucC	Succinyl CoA synthase beta-subunit	50.55	14.504	450	131	0.291111	5.29381
	sucD	Succinyl CoA synthase alpha-subunit	55.752	18.119	370	122	0.32973	5.05596
	sufB	SufBCD Fe-S assembly scaffold, FADH2-dependent	49.248	20.666	559	238	0.42576	5.74783
	sufC	SufBCD Fe-S cluster assembly scaffold protein, ATP-binding protein	42.995	16.259	245	94	0.383673	4.52417
	sufD	SufBCD Fe-S assembly scaffold, FADH2-dependent	36.277	11.58	352	114	0.323864	4.97826
	sufS	Cysteine desulfurase, stimulated by SufE	27.271	6.773	254	64	0.251969	4.43236
	talA	Transaldolase A	102.833	36.14	746	266	0.356568	6.09049
	tatE	Protein translocase, Sec-independent	71.972	28.502	112	45	0.401786	3.43333
	tig	Trigger factor, protein folding chaperone	43.798	21.087	434	212	0.488479	5.44677
	tktB	Transketolase B	97.73	27.402	1494	425	0.284471	7.01049
	tnaA	Tryptophanase, also has cysteine desulfhydrase activity	8.795	2.829	95	31	0.326316	3.12456
	trpB	Tryptophan synthase, beta subunit	15.371	2.597	140	24	0.171429	3.49359
	trpC	Tryptophan synthesis, bifunctional: N-(5-phosphoribosyl)anthranilate isomerase and indole-3-glycerolphosphate synthase	24.255	2.277	252	24	0.0952381	4.22977
	trpD	Anthranilate synthase component II, bifunctional	15.113	1.538	184	19	0.103261	3.7942
	trpE	Anthranilate synthase component I	8.387	1.323	100	16	0.16	3.00833
	trpT	Tryptophan tRNA(CCA)	9609.38	23354.5	5571	13737	2.46581	10.3435
	trxB	Thioredoxin reductase, NADP+, FAD-binding	18.456	7.49	136	56	0.411765	3.7171
	tsaA	tRNA-Thr(GGU) m(6)t(6)A37 methyltransferase, SAM-dependent	5.555	25.002	30	137	4.56667	3.52453
	tsx	Outer membrane channel for nucleosides	7.11	15.476	48	106	2.20833	3.40937
	tufA	Translation elongation factor EF-Tu 1	406.551	142.838	3675	1310	0.356463	8.38626
	tufB	Translation elongation factor EF-Tu 2	334.755	117.324	3026	1076	0.355585	8.10524
	typA	GTPase, regulatory, ribosome-associated	47.578	17.851	662	252	0.380665	5.94429
	ubiB	Regulator of octaprenylphenol hydroxylation, ubiquinone synthesis	6.87	3.15	86	40	0.465116	3.1251
	ubiE	Ubiquinone/menaquinone biosynthesis methyltransferase	18.901	7.862	109	46	0.422018	3.41538
	ucpA	Furfural resistance, predicted oxidoreductase, COG1028 family	7.448	14.846	45	91	2.02222	3.23468
	ugpB	sn-Glycerol-3-phosphate ABC transporter periplasmic binding protein	14.632	5.2	147	53	0.360544	3.77458
	uhpT	Hexose phosphate permease	7.346	34.808	78	375	4.80769	4.94318
	uspG	Stress protein, induced in stationary phase	29.641	71.682	97	238	2.45361	4.51113
	uvrA	Excision nuclease subunit A	32.134	10.802	692	236	0.34104	5.96591
	uvrB	Excision nuclease subunit B, ATPase I and helicase II	29.693	14.57	458	228	0.497817	5.53296
	uxuR	Repressor for UxuR regulon	9.993	26.877	59	161	2.72881	3.91342
	waaA	3-deoxy-D-manno-octulosonate(Kdo)-lipid A transferase	4.308	15.57	42	154	3.66667	3.75033
	xseA	Exonuclease VII, large subunit	12.813	3.864	134	41	0.30597	3.58577
	yabI	Ionizing radiation survival protein	6.512	19.086	38	113	2.97368	3.38218
	yacL	UPF0231 family protein, function unknown	35.752	92.19	99	259	2.61616	4.60597
	yaeH	Function unknown, UPF0325 family	14.905	35.057	44	105	2.38636	3.36309
	yaeP	UPF0253 family protein, function unknown	56.741	118.28	87	184	2.11494	4.20895
	yagB	Pseudogene, antitoxin-related, defective prophage CP4-6	6.364	43.906	15	105	7	3.06108
	yahK	Aldehyde reductase, NADPH-dependent, Zn-containing	38.578	11.69	309	95	0.307443	4.77411
	yaiW	Microcin Bac7 uptake protein	6.824	16.166	57	137	2.40351	3.73516
	yaiY	Inner membrane protein, DUF2755 family, function unknown	22.061	67.74	52	162	3.11538	3.87445
	ybdR	Putative zinc-type alcohol dehydrogenase	17.458	7.717	165	74	0.448485	4.02729
	ybgE	Putative inner membrane protein, in cydABX-ybgE operon	7.58	44.827	17	102	6	3.04926
	ybgJ	Putative allophanate hydrolase, subunit 1	23.345	9.833	117	50	0.42735	3.52035
	ybiT	ABC-F family putative regulatory ATPase, function unknown	9.957	3.974	121	49	0.404959	3.54534
	ybjO	Inner membrane protein, DUF2593 family, function unknown	2.145	30.122	8	114	14.25	3.08462
	ybjP	Novel verified lipoprotein, function unknown	10.67	23.788	42	95	2.2619	3.24514
	ycbK	Periplasmic M15A family non-protease, function unknown	26.505	8.237	111	35	0.315315	3.3309
	yceB	DUF1439 family verified lipoprotein	21.264	66.101	91	287	3.15385	4.68389
	ycgZ	Connector protein for RcsB regulation of biofilm and acid-resistance	65.269	31.075	118	57	0.483051	3.58651
	ychH	DUF2583 family putative inner membrane stress-induced protein	244.329	1031.82	520	2228	4.28462	7.53347
	ydcS	Putative ABC transporter periplasmic binding protein	22.878	9.809	200	87	0.435	4.28725
	ydcY	DUF2526 family protein	26.891	88.9	48	161	3.35417	3.84108
	ydgA	DUF945 family protein required for swarming	25.715	10.789	296	126	0.425676	4.83697
	ydgD	Putative periplasmic serine protease	10.685	33.324	67	212	3.16418	4.25104
	ydgJ	Putative oxidoreductase	12.845	5.337	102	43	0.421569	3.32169
	ydhR	Predicted monooxygenase, function unknown	6.426	43.07	15	102	6.8	3.0257
	ydiU	Function unknown, UPF0061 family	13.137	4.766	144	53	0.368056	3.75324
	ydjN	Predicted symporter, function unknown	9.983	3.434	106	37	0.349057	3.30191
	yeaG	Protein kinase, function unknown	135.225	51.55	1996	772	0.386774	7.53861
	yeaH	UPF0229 family protein, function unknown	31.242	11.271	306	112	0.366013	4.82308
	yeaJ	Predicted membrane-anchored diguanylate cyclase	7.122	2.946	81	34	0.419753	2.99742
	yeaQ	UPF0410 family protein, function unknown	113.192	338.848	215	653	3.03721	5.87472
	yebV	Function unknown	71.354	206.625	129	379	2.93798	5.1064
	yegE	Predicted diguanylate cyclase, dual domain protein	4.781	1.908	121	49	0.404959	3.54534
	yeiE	Putative positive regulator of lysP transcription	13.971	4.981	94	34	0.361702	3.14673
	yfbV	Ter macrodomain insulation protein	36.798	74.238	128	262	2.04688	4.72772
	yffL	Function unknown, Eut/CPZ-55 prophage	54.315	14.088	266	70	0.263158	4.51088
	yfiH	Function unknown, UPF0124 family	20.237	5.648	113	32	0.283186	3.3211
	ygdR	DUF903 family verified lipoprotein, function unknown	53.275	191.748	89	325	3.65169	4.81408
	ygiN	Quinol monooxygenase	54.518	112.801	131	275	2.09924	4.78521
	yhaV	Toxin of the SohB(PrlF)-YhaV toxin-antitoxin pair	13.814	29.454	49	106	2.16327	3.41844
	yhcO	Predicted barnase inhibitor	37.935	96.078	79	203	2.56962	4.2659
	yhiD	Predicted Mg(2+) transport ATPase, MgtC family, function unknown	23.062	3.19	114	16	0.140351	3.16734
	yhiM	Acid resistance inner membrane protein	11.578	4.54	93	37	0.397849	3.16856
	yhjG	Putative inner membrane-anchored AsmA family protein	27.605	11.661	434	186	0.428571	5.38762
	yhjY	Autotransporter beta-domain protein, function unknown	7.127	15.527	38	84	2.21053	3.08279
	yiaD	Multicopy suppressor of bamD, function unknown	5.363	18.99	27	97	3.59259	3.10621
	yiaG	Predicted transcriptional regulator, function unknown	178.844	392.954	397	885	2.22922	6.43465
	yifE	UPF0438 family protein, function unknown	41.377	110.151	107	289	2.70093	4.75006
	yjdN	Metalloprotein superfamily protein, function unknown	18.601	39.286	63	135	2.14286	3.76382
	yjeH	Putative transporter, function unknown	4.902	10.793	47	105	2.23404	3.39101
	yjfN	DUF1471 family periplasmic protein, function unknown	33.248	142.317	70	304	4.34286	4.66918
	yjiV	Pseudogene reconstruction, helicase-like, C-terminal fragment	1.651	5.455	37	124	3.35135	3.47258
	yjjI	Anaerobically-induced glycine radical superfamily enzyme	6.931	16.745	82	201	2.45122	4.27086
	yjjJ	Putative HipA-superfamily protein kinase	8.464	17.073	86	176	2.04651	4.16088
	yjjZ	Function unknown	48.122	149.38	87	274	3.14943	4.6182
	ymdF	KGG family protein	120.544	54.951	160	74	0.4625	3.99736
	ymfL	Function unknown, e14 prophage	56.619	14.82	241	64	0.26556	4.373
	ymgA	Connector protein for RcsB regulation of biofilm	58.583	15.145	122	32	0.262295	3.40558
	yoaC	Conserved protein, DUF1889 family, function unknown	16.605	35.317	38	82	2.15789	3.05966
	yoaE	Function unknown	8.672	3.485	103	42	0.407767	3.32164
	yodC	Function unknown	138.972	60.015	194	85	0.438144	4.24705
	yohF	Predicted oxidoreductase, COG1028 family	30.45	12.887	177	76	0.429379	4.10801
	ypfH	Palmitoyl-CoA esterase activity	6.752	16.636	36	90	2.5	3.12808
	yqaA	COG1238 family inner membrane protein, required for swarming	9.473	27.107	31	90	2.90323	3.0717
	yqfA	Function unknown	39.129	16.249	197	83	0.42132	4.25207
	yqiB	DUF1249 family protein, function unknown	14.876	29.629	48	97	2.02083	3.32459
	yqjC	DUF1090 family predicted periplasmic protein, function unknown	117.237	245.461	330	701	2.12424	6.12127
	yqjD	Membrane-anchored ribosome-binding protein, function unknown	116.955	238.149	273	564	2.06593	5.82174
	yqjE	Inner membrane protein, DUF1469 family, function unknown	96.781	239.594	299	751	2.51171	6.14786
	yqjK	Uncharacterized protein, function unknown	36.269	164.956	83	383	4.61446	4.9836
	yraJ	Putative outer membrane fimbrial subunit export usher protein	3.021	5.955	58	116	2	3.58119
	ytfK	DUF1107 family protein	431.273	2730.86	681	4375	6.42438	8.4127
	ytfL	Inner membrane protein, UPF0053 family, function unknown	6.145	12.882	63	134	2.12698	3.75665
	ytfP	Gamma-glutamyl cyclotransferase (GGCT) domain protein, function unknown	14.182	30.224	37	80	2.16216	3.02432
	ytjA	Function unknown	290.506	583.831	359	732	2.039	6.20249
	zapB	FtsZ stabilizer, coiled-coil protein	44.763	193.288	84	368	4.38095	4.9399
	zntA	Zn(II), Cd(II), and Pb(II) translocating P-type ATPase	51.089	18.039	857	307	0.358226	6.29162
	zwf	Glucose-6-phosphate 1-dehydrogenase	26.112	9.454	294	108	0.367347	4.76733
	1Fold Changes were calculated as the ratio of mutant to WT. Values above 1 correspond to up-regulated transcripts while values bellow 1 correspond to down-regulated transcripts.

## Sheet: Table S6
	Defining the impact of exoribonucleases in the shift between exponential and stationary phases
	Vânia Pobre1*, Susana Barahona1, Tatiane Dobrzanski2, Maria Berenice Reynaud Steffens2, Cecília M. Arraiano1*
	Table S6 – Filtered differential expressed transcript list for WT cells in Exponential phase versus Stationary phase.
	Transcript	Transcript Description	RPKM		Reads		Fold-Change1	Expression Level (logCPM)
			WT EXP	WT STAT	WT EXP	WT STAT	WT STAT/ WT EXP
	accA	Acetyl-CoA carboxylase, carboxyltransferase alpha subunit	357.721	21.985	2141	161	0.0751985	6.7734
	accB	Acetyl-CoA carboxylase, biotin carboxyl carrier protein	711.404	20.04	2089	72	0.0344663	6.53569
	accC	Acetyl-CoA carboxylase, biotin carboxylase (BC) subunit	524.798	12.429	4417	128	0.0289789	7.56886
	aceA	Isocitrate lyase, acetate utilization, glyoxylate shunt	39.331	788.46	320	7849	24.5281	10.4033
	aceB	Malate synthase A	35.143	515.203	351	6296	17.9373	10.0893
	aceE	Pyruvate dehydrogenase, decarboxylase component E1	3460.6	50.685	57476	1030	0.0179205	11.1894
	aceF	Pyruvate dehydrogenase, dihydrolipoamide acetyltransferase E2	3317.09	52.423	39148	757	0.0193369	10.6446
	aceK	Isocitrate dehydrogenase kinase/phosphatase	38.876	1625.1	421	21533	51.1473	11.8542
	acrA	AcrAB-TolC multidrug efflux pump	131.113	8.344	976	76	0.0778689	5.67318
	acrB	AcrAB-TolC multidrug efflux pump	223.59	11.07	4391	266	0.0605785	7.72811
	acs	Acetyl CoA synthase, acetate-scavenging enzyme, improves carbon starvation survival	6.386	100.109	78	1496	19.1795	8.00487
	actP	Acetate permease	3.888	12.871	40	162	4.05	4.76902
	add	Adenosine deaminase	54.747	20.802	342	159	0.464912	5.3013
	adeD	Cryptic (or inducer-unknown) adenine deaminase	12.073	0.964	133	13	0.0977444	3.01201
	adeP	Adenine permease, high affinity	36.203	1.666	302	17	0.0562914	3.96589
	adk	Adenylate kinase	281.256	16.056	1131	79	0.0698497	5.84464
	agp	Periplasmic glucose-1-phosphatase, acidic	11.752	29.87	91	283	3.10989	5.64135
	ahr	Aldehyde reductase, NADPH-dependent, Zn-containing	4.875	33.416	31	260	8.3871	5.44353
	aidB	DNA alkylation damage repair protein	3.354	26.605	34	330	9.70588	5.79654
	alaA	Glutamate-pyruvate aminotransferase	45.828	3.014	348	28	0.0804598	4.25175
	alaE	Alanine exporter, inducible	10.693	34.375	30	118	3.93333	4.27965
	alaS	Alanine--tRNA ligase, autorepressor	325.063	29.048	5332	583	0.10934	8.23382
	alaT	Alanine tRNA(UGC) 1B	588.829	3396.32	279	1969	7.05735	8.43269
	alaU	Alanine tRNA(UGC) 1B	626.818	3498.09	297	2028	6.82828	8.47704
	alaV	Alanine tRNA(UGC) 1B	700.685	3522.23	332	2042	6.1506	8.49206
	alaW	Alanine tRNA(GGC) 2	2517.82	13688.8	1193	7936	6.65214	10.4533
	alaX	Alanine tRNA(GGC) 2	2433.41	13623.2	1153	7898	6.84996	10.4451
	aldB	Aldehyde dehydrogenase, NADP-dependent	0.73	151.62	7	1780	254.286	8.2422
	allR	Repressor for all (allantoin) and gcl (glyoxylate) operons	34.596	285.8	176	1779	10.108	8.27181
	alr	Alanine racemase, biosynthetic, PLP-binding	105.15	1.335	708	11	0.0155367	4.93508
	alx	Putative membrane-bound redox modulator, alkali-induced riboswitch	27.729	2.443	167	18	0.107784	3.34879
	ampG	Muropeptide permease, imports GlcNAc-anhMurNAc-peptides	73.679	1.599	678	18	0.0265487	4.93034
	amyA	Alpha-amylase, cytoplasmic	6.36	27.487	59	312	5.28814	5.7424
	ansA	L-asparaginase 1, cytoplasmic, low affinity	44.792	2.965	284	23	0.0809859	3.97666
	ansB	L-asparaginase 2, periplasmic, high affinity	32.784	1.252	214	10	0.046729	3.47179
	ansP	L-asparagine permease	18.713	0.874	175	10	0.0571429	3.24426
	apbE	Putative flavin transferase, lipoprotein	28.556	0.745	188	6	0.0319149	3.24879
	appA	Acid phosphatase, pH 2.5, exopolyphosphatase	1.852	7.064	15	70	4.66667	3.42659
	apt	Adenine phosphoribosyltransferase	83.395	5.462	287	23	0.0801394	3.98781
	araC	Transcriptional activator for the ara regulon	10.949	22.371	60	150	2.5	4.70731
	arcA	Response regulator, represses aerobic genes during anaerobic growth	233.997	92.331	1046	505	0.482792	6.96607
	arcZ	sRNA positive antisense regulator of rpoS	425.518	754.049	321	696	2.16822	7.01544
	argI	Ornithine carbamoyltransferase	1.915	9.913	12	76	6.33333	3.53381
	argQ	Arginine tRNA(ACG) 2	499.941	1312.62	240	771	3.2125	7.11931
	argT	Lys-, Arg-, and Orn-binding protein, periplasmic	19.666	46.711	96	279	2.90625	5.62759
	argU	Arginine tRNA(UCU) 4	37.496	258.779	18	152	8.44444	4.62077
	argV	Arginine tRNA(ACG) 2	468.695	1232.61	225	724	3.21778	7.02705
	argW	Arginine tRNA(CCU) 5	59.882	307.629	28	176	6.28571	4.86338
	argY	Arginine tRNA(ACG) 2	483.277	1155.99	232	679	2.92672	6.94263
	argZ	Arginine tRNA(ACG) 2	437.449	1227.5	210	721	3.43333	7.01487
	ariR	Connector protein for RcsB regulation of biofilm and acid-resistance	3.004	59.9	5	122	24.4	4.24308
	aroB	3-Dehydroquinate synthase	321.68	19.622	2184	163	0.0746337	6.79907
	aroE	Shikimate 5-dehydrogenase	137.092	12.165	700	76	0.108571	5.33358
	aroF	3-deoxy-D-arabino-heptulosonate 7-phosphate (DAHP) synthase	70.389	5.018	470	41	0.087234	4.69202
	aroK	Shikimate kinase I	404.375	24.36	1316	97	0.0737082	6.07595
	aroL	Shikimate kinase II	86.157	5.493	282	22	0.0780142	3.95608
	arrS	Antisense sRNA regulator of gadE and acid resistance	13.948	12402.4	6	6528	1088	10.1243
	asmA	Suppressor of OmpF assembly mutants	59.435	4.667	687	66	0.0960699	5.25701
	asnA	Asparagine synthase A	36.667	138.089	227	1046	4.60793	7.53568
	asnT	Asparagine tRNA(GUU)	1975.43	10692.6	936	6199	6.62286	10.0965
	asnU	Asparagine tRNA(GUU)	1749.6	10772	829	6245	7.53317	10.1016
	asnV	Asparagine tRNA(GUU)	2004.97	10630.5	950	6163	6.48737	10.0891
	asnW	Asparagine tRNA(GUU)	2078.84	11073.8	985	6420	6.51777	10.1479
	aspS	Aspartate--tRNA ligase	201.289	17.967	2225	243	0.109213	6.97968
	astA	Arginine succinyltransferase, arginine catabolism	0.775	65.483	5	517	103.4	6.43284
	astB	Succinylarginine dihydrolase, arginine catabolism	2.029	54.231	17	556	32.7059	6.54759
	astC	Succinylornithine transaminase, arginine catabolism	1.445	133.669	11	1245	113.182	7.72318
	astD	Succinylglutamic semialdehyde dehydrogenase, NAD-dependent	1.301	75.606	12	853	71.0833	7.17195
	astE	Succinylglutamate desuccinylase, arginine catabolism	1.324	43.697	8	323	40.375	5.73661
	atpA	ATP synthase subunit alpha, membrane-bound, F1 sector	2010.49	43.102	19328	507	0.0262314	9.66944
	atpB	ATP synthase subunit a, membrane-bound, F0 sector	540.557	22.813	2750	142	0.0516364	7.01486
	atpC	ATP synthase subunit epsilon, membrane-bound, F1 sector	2131.38	67.107	5581	215	0.0385236	7.95588
	atpD	ATP synthase subunit beta, membrane-bound, F1 sector	1601.08	39.432	13805	416	0.030134	9.20809
	atpE	ATP synthase subunit c, membrane-bound, F0 sector	2002.97	42.605	2997	78	0.026026	7.00058
	atpF	ATP synthase subunit b, membrane-bound, F0 sector	2505.07	66.798	7356	240	0.0326264	8.31867
	atpG	ATP synthase subunit gamma, membrane-bound, F1 sector	1428.54	33.38	7695	220	0.02859	8.36039
	atpH	ATP synthase subunit delta, membrane-bound, F1 sector	1280.18	37.069	4262	151	0.0354294	7.55366
	atpI	ATP synthase, membrane-bound accessory factor	400.363	11.354	951	33	0.0347003	5.43535
	bacA	Undecaprenyl pyrophosphate phosphatase	60.686	3.509	311	22	0.0707395	4.0614
	bamA	Outer membrane protein required for OM biogenesis	442.363	21.337	6710	396	0.0590164	8.32794
	bamD	TPR-repeat lipoprotein required for OM biogenesis	219.515	18.296	1010	103	0.10198	5.82462
	barA	Sensor histidine protein kinase, pleiotropic	22.69	0.903	390	19	0.0487179	4.27968
	bcr	Efflux transporter for bicyclomycin, cysteine and sulfonamides	79.458	6.384	590	58	0.0983051	5.05272
	bcsG	DUF3260 family inner membrane protein	23.869	1.248	250	16	0.064	3.74183
	betA	Choline dehydrogenase, oxygen-dependent	75.16	2.667	783	34	0.0434227	5.2086
	betB	Betaine aldehyde dehydrogenase, NAD-dependent	99.745	8.633	916	97	0.105895	5.70248
	betT	High-affinity choline transporter	119.786	7.541	1519	117	0.0770244	6.29415
	bfr	Bacterioferritin	13.451	49.743	40	181	4.525	4.92963
	bglF	PTS system EIIABC enzyme, beta-glucoside phosphotransferase	22.975	0.419	269	6	0.0223048	3.67754
	birA	Bifunctional biotin protein ligase, biotin operon repressor	77.542	4.071	467	30	0.0642398	4.58968
	bluF	Anti-repressor for BluR(YcgE), blue light-responsive	47.908	4.11	362	38	0.104972	4.39824
	bolA	Stationary-phase morphogene, transcriptional repressor	60.528	407.292	120	988	8.23333	7.42206
	brnQ	Branched-chain amino acid transport system 2 carrier protein	80.928	31.978	666	322	0.483483	6.31162
	bssR	Repressor of biofilm formation by indole transport regulation	9.607	204.148	23	598	26	6.6578
	btuB	Vitamin B12 outer membrane receptor	69.028	3.482	794	49	0.0617128	5.31226
	btuC	Vitamin B12 ABC transporter permease	25.507	1.47	156	11	0.0705128	3.13775
	btuF	Vitamin B12 periplasmic binding protein	36.445	1.637	182	10	0.0549451	3.2882
	carA	Carbamoyl phosphate synthase, small subunit	178.964	1.369	1282	12	0.00936037	5.71616
	carB	Carbamoyl phosphate synthase, ammonia, large subunit	193.354	2.482	3884	61	0.0157055	7.30957
	cbdA	Cytochrome bd-II oxidase subunit 1	2.076	6.873	20	81	4.05	3.6786
	cbdB	Cytochrome bd-II oxidase subunit 2	2.398	7.61	17	66	3.88235	3.35132
	cbpA	DnaK co-chaperone, binds curved DNA	12.365	23.628	71	166	2.33803	4.87221
	cdd	Cytidine deaminase	160.76	9.332	887	63	0.0710259	5.50865
	cdsA	CDP-diglyceride synthase, integral membrane protein with eight transmembrane helices	208.629	10.848	1116	71	0.0636201	5.79722
	cfa	Cyclopropane fatty acid synthase	34.76	91.388	249	801	3.21687	7.17503
	chaA	Ca2+/H+ and K+/H+ antiporter	69.345	1.667	476	14	0.0294118	4.46456
	chiX	sRNA regulator of OM chitoporin ChiP(YbfM)	379.99	2820.04	199	1807	9.0804	8.29805
	cirA	Colicin IA outer membrane receptor and translocator	25.767	1.711	320	26	0.08125	4.14015
	clpB	Bichaperone with DnaK for protein disaggregation	60.57	459.229	972	9017	9.27675	10.6247
	clpS	Substrate modulator for ClpAP	107.432	41.655	215	102	0.474419	4.63931
	clsB	Cardiolipin synthase 2	1.162	10.027	9	95	10.5556	3.8665
	clsC	Cardiolipin synthase 3, active in stationary phase	12.182	4.702	108	51	0.472222	3.61741
	coaA	Pantothenate kinase	77.585	1.241	460	9	0.0195652	4.37393
	cobB	Protein lysine deacetylase, NAD(+)-dependent	62.267	3.237	283	18	0.0636042	3.90675
	cobC	Probable alpha-ribazole-5'-phosphate phosphatase	67.357	2.142	257	10	0.0389105	3.68342
	cof	HMP-PP phosphatase	16.059	47.219	82	295	3.59756	5.68883
	cohE	CI-like repressor, e14 prophage	26.852	10.682	113	55	0.486726	3.7121
	copA	Copper-, silver-translocating P-type ATPase efflux pump	10.693	40.976	167	783	4.68862	7.11113
	cptA	Toxin of CptAB toxin-antitoxin pair	100.249	3.856	255	12	0.0470588	3.70448
	cpxA	Histidine protein kinase, periplasmic stress sensor	100.044	7.06	857	74	0.0863477	5.52707
	csiD	Carbon starvation induced protein	2.132	210.98	13	1574	121.077	8.06467
	csiE	Stationary phase inducible protein	11.645	35.51	93	347	3.73118	5.92791
	csiR	Repressor of csiD promoter	11.854	24.716	49	125	2.55102	4.42327
	cspA	Cold-inducible RNA chaperone and antiterminator	8850.5	470.208	11753	764	0.0650047	9.16366
	cspB	Cold shock protein, Qin prophage	1748.78	121.988	2355	201	0.0853503	6.95602
	cspD	Inhibitor of DNA replication	34.931	379.293	49	651	13.2857	6.79525
	cspF	Cold shock protein homolog, Qin prophage	214.617	2.462	285	4	0.0140351	3.71893
	cspG	Cold shock protein G	5091.31	84.933	6761	138	0.0204112	8.12777
	csrB	CsrA-binding sRNA, antagonizing CsrA regulation	161.267	575.881	371	1621	4.36927	8.17725
	curA	Curcumin/dihydrocurcumin reductase, NADPH-dependent	5.872	38.646	38	306	8.05263	5.6907
	cvrA	Required for growth at low osmolarity	35.644	1.283	386	17	0.0440415	4.24619
	cybB	Cytochrome b561	54.07	1.975	179	8	0.0446927	3.23063
	cydB	Cytochrome d (bd-I) ubiquinol oxidase subunit 2	215.974	14.489	1535	126	0.0820847	6.33195
	cydC	Glutathione/cysteine ABC transporter permease/ATPase	41.45	2.741	445	36	0.0808989	4.59124
	cydD	Glutathione/cysteine ABC transporter permease/ATPase	45.478	4.006	501	54	0.107784	4.86105
	cyoA	Cytochrome o oxidase subunit II, lipoprotein	587.956	14.381	3475	104	0.0299281	7.2325
	cyoB	Cytochrome o oxidase subunit I, quinone-binding domain	401.719	4.212	4989	64	0.0128282	7.64878
	cyoC	Cytochrome o oxidase subunit III	147.879	2.771	567	13	0.0229277	4.67043
	cyoD	Cytochrome o oxidase subunit IV	180.326	3.972	371	10	0.0269542	4.12039
	cyoE	Cytochrome o oxidase protoheme IX farnesyltransferase subunit	117.553	3.384	653	23	0.0352221	4.92037
	cysE	Serine acetyltransferase (SAT)	156.69	7.814	803	49	0.0610212	5.32484
	cysH	Phosphoadenosine phosphosulfate reductase	2.619	10.523	12	59	4.91667	3.13994
	cysK	Cysteine synthase A, O-acetylserine sulfhydrylase A	39.769	67.839	241	503	2.08714	6.54448
	cysQ	3'(2'),5'-bisphosphate nucleotidase	19.049	45.643	88	258	2.93182	5.50926
	cysS	Cysteine--tRNA ligase	62.377	5.486	539	58	0.107607	4.96267
	cysZ	Sulfate transporter, sulfite inhibited	18.734	7.226	89	42	0.47191	3.3299
	cytR	Anti-activator for nucleoside utilization regulon	104.587	5.622	669	44	0.0657698	5.09214
	dacB	D-alanine D-alanine carboxypeptidase PBP4	26.957	2.011	241	22	0.0912863	3.79076
	dadA	D-amino acid dehydrogenase	61.616	103.945	499	1030	2.06413	7.59459
	dam	DNA-(adenine-N6)-methyltransferase, methylates GATC	162.698	6.578	849	42	0.04947	5.34914
	damX	Cell division protein, binds septal ring	277.425	18.131	2226	178	0.0799641	6.85099
	dauA	C4-dicarboxylic acid transporter at low pH	34.18	1.483	358	19	0.0530726	4.18204
	dctA	C4-dicarboxylic acid, orotate and citrate transporter	210	9.778	1685	96	0.0569733	6.34645
	dcuA	C4-dicarboxylate transporter, anaerobic	79.46	4.43	645	44	0.0682171	5.05207
	dcuS	Histidine protein kinase sensor for C4-dicarboxylate	35.48	1.767	361	22	0.0609418	4.22512
	ddlB	D-alanine:D-alanine ligase B, ADP-forming	252.875	12.241	1452	86	0.0592287	6.14712
	ddpA	D,D-dipeptide ABC transporter periplasmic binding protein	1.241	5.916	12	70	5.83333	3.40573
	deaD	ATP-dependent RNA helicase, 50S ribosomal subunit biogenesis	988.526	20.461	11648	295	0.0253262	8.93627
	deoA	Thymidine phosphorylase	659.05	22.691	5436	229	0.0421266	7.93774
	deoC	2-deoxy-D-ribose 5-phosphate aldolase (DERA)	1059.65	18.151	5153	108	0.0209587	7.74291
	deoD	Purine nucleoside phosphorylase 1	1079.57	65.546	4846	360	0.0742881	7.93674
	dfp	Coenzyme A biosynthesis, bifunctional enzyme	63.975	4.617	487	43	0.0882957	4.74549
	dicF	DicF antisense sRNA, inhibits ftsZ, Qin prophage	15.132	158.3	5	64	12.8	3.20949
	dinF	Oxidative stress resistance protein	37.31	0.665	321	7	0.0218069	3.90703
	dinG	ATP-dependent DNA helicase	52.869	2.316	709	38	0.0535966	5.11841
	dinJ	Antitoxin of TA pair YafQ/DinJ	16.593	41.186	27	82	3.03704	3.73473
	djlA	DnaK co-chaperone, membrane-anchored, DNA-binding protein	56.021	3.856	285	24	0.0842105	3.99332
	dkgA	2,5-diketo-D-gluconate reductase A	8.524	62.063	44	392	8.90909	6.05692
	dmsA	DMSO reductase subunit A, anaerobic, periplasmic	13.383	0.751	204	14	0.0686275	3.48696
	dnaB	Replicative DNA helicase	139.782	8.054	1234	87	0.0705024	5.97045
	dnaE	DNA polymerase III, alpha subunit	185.266	6.248	4023	166	0.0412627	7.50288
	dnaK	Hsp70 molecular chaperone, heat-inducible	598.501	1508.62	7153	22061	3.08416	11.9822
	dosC	Diguanylate cyclase, binds oxygen, positive biofilm regulator	1.16	7.773	10	82	8.2	3.64058
	dppA	Dipeptide/heme ABC transporter periplasmic binding protein	55.86	151.636	560	1860	3.32143	8.39906
	dps	Stress-induced Fe-binding and storage protein	26.415	1741.39	83	6695	80.6627	10.1645
	dsbA	Thiol:disulfide interchange protein, periplasmic	148.886	53.315	582	255	0.438144	6.0206
	dtpA	Dipeptide and tripeptide permease A	241.824	7.326	2266	84	0.0370697	6.66447
	dtpB	Dipeptide and tripeptide permease B	23.569	9.542	216	107	0.49537	4.68744
	dusA	tRNA-dihydrouridine synthase A	98.278	3.915	636	31	0.0487421	4.94652
	dusB	tRNA-dihydrouridine synthase B	306.682	11.399	1847	84	0.0454792	6.41899
	dut	dUTP pyrophosphatase	79.847	5.462	227	19	0.0837004	3.6831
	dxs	DXP synthase	119.76	6.896	1391	98	0.0704529	6.13934
	ebgA	Evolved beta-D-galactosidase, alpha subunit	8.401	0.254	162	6	0.037037	3.07455
	ebgR	ebgAC operon repressor	29.667	1.066	182	8	0.043956	3.24971
	ecnB	Bacteriolytic lipoprotein entericidin B toxin	76.38	142.685	70	160	2.28571	4.81951
	edd	Phosphogluconate dehydratase	50.545	1.158	571	16	0.028021	4.70391
	efeB	Deferrrochelatase, periplasmic	21.311	0.928	169	9	0.0532544	3.18521
	efeO	Inactive acid-inducible low-pH ferrous ion transporter EfeUOB	22.609	0.581	159	5	0.0314465	3.03118
	efp	Polyproline-specific translation elongation factor EF-P	483.74	36.068	1710	156	0.0912281	6.52615
	elaB	Ribosome-binding protein, function unknown	9.959	139.66	19	326	17.1579	5.76247
	emrA	EmrAB-TolC multidrug resistance pump	39.245	0.782	287	7	0.0243902	3.77074
	emrB	EmrAB-TolC multidrug resistance pump	37.52	1.448	360	17	0.0472222	4.1656
	entB	Isochorismatase, aryl carrier protein (ArCP)	12.338	23.071	66	151	2.28788	4.73086
	entS	Enterobactin exporter, iron-regulated	33.464	1.886	261	18	0.0689655	3.81801
	envC	Activator of AmiB,C murein hydrolases, septal ring factor	96.875	3.641	761	35	0.0459921	5.18127
	epmC	Elongation Factor P Lys34 hydroxylase	106.64	6.208	365	26	0.0712329	4.28103
	eptB	KDO phosphoethanolamine transferase, Ca(2+)-inducible	61.239	4.726	646	61	0.0944272	5.16406
	eptC	LPS heptose I phosphoethanolamine transferase	24.975	1.134	270	15	0.0555556	3.81302
	era	Ribosome-associated GTPase essential for growth	273.703	15.337	1546	106	0.068564	6.28001
	esrE	putative sRNA of unknown function	157.215	8.323	247	16	0.0647773	3.72854
	ettA	Energy-dependent translational throttle A	147.031	55.408	1529	705	0.461086	7.4713
	evgS	Sensor kinase for acid and drug resistance, cognate to EvgA	26.867	1.167	602	32	0.0531561	4.89073
	fabB	3-oxoacyl-[acyl-carrier-protein] synthase I	375.707	136.89	2860	1275	0.445804	8.34461
	fabD	Malonyl-CoA-acyl carrier protein transacylase	646.593	32.984	3749	234	0.0624166	7.51118
	fabF	Beta-ketoacyl-ACP synthase II	730.701	50.347	5658	477	0.0843054	8.20653
	fabG	Beta-ketoacyl-ACP reductase	1048.81	64.03	4806	359	0.0746983	7.92682
	fabH	Beta-ketoacyl-ACP synthase III	591.825	39.712	3520	289	0.0821023	7.51567
	fabR	Transcriptional repressor of fabA and fabB	142.823	8.699	577	43	0.0745234	4.9244
	fadB	Multifunctional fatty acid oxidation complex subunit alpha	6.372	27.296	87	456	5.24138	6.30795
	fadE	Medium-long-chain fatty acyl-CoA dehydrogenase	4.461	26.862	68	501	7.36765	6.42895
	fadH	2,4-dienoyl CoA reductase, NADPH-dependent	3.257	9.674	41	149	3.63415	4.65073
	fadI	Thiolase of anaerobic fatty acid oxidation complex FadIJ	21.166	8	173	80	0.462428	4.29506
	fau	5-formyltetrahydrofolate cycloligase, folinic acid catabolism	106.348	6.686	364	28	0.0769231	4.29957
	fbaB	Fructose 1,6-bisphosphate aldolase, class I	4.57	167.569	30	1346	44.8667	7.84131
	fdhE	Redox enzyme maturation protein (REMP) for FdnG/FdoG	337.698	7.612	1958	54	0.0275792	6.40743
	fdnG	Formate dehydrogenase-N, selenopeptide, anaerobic	23.681	0.817	450	19	0.0422222	4.44548
	fdoG	Formate dehydrogenase-O, selenopeptide, aerobic	740.164	17.874	14079	416	0.0295476	9.23298
	fdoH	Formate dehydrogenase-O Fe-S subunit, aerobic	648.874	15.969	3653	110	0.0301122	7.3046
	fdoI	Formate dehydrogenase-O cytochrome b556 subunit, aerobic	647.897	13.81	2569	67	0.0260802	6.78258
	fdx	Ferredoxin, an iron-sulfur protein	270.671	12.875	567	33	0.0582011	4.83049
	fecA	TonB-dependent outer membrane ferric citrate transporter	332.524	16.408	4820	291	0.0603734	7.86054
	fecB	Ferric citrate ABC transporter periplasmic binding protein	222.212	10.598	1251	73	0.0583533	5.93304
	fecC	Ferric citrate ABC transporter permease	107.735	3.149	671	24	0.0357675	4.96014
	fecD	Ferric citrate ABC transporter permease	131.737	2.603	786	19	0.024173	5.12064
	fecE	Ferric citrate ABC transporter ATPase	114.242	3.926	547	23	0.0420475	4.70986
	fepD	Ferrienterobactin ABC transporter permease	28.568	1.957	179	15	0.0837989	3.36428
	ffs	4.5S sRNA component of Signal Recognition Particle (SRP)	688.023	2849.52	489	2478	5.06748	8.78356
	fhuB	Iron(3+)-hydroxamate import ABC transporter permease	39.796	2.182	492	33	0.0670732	4.67311
	fic	Stationary phase-induced protein, putative toxin	15.428	30.871	58	142	2.44828	4.62621
	fis	Transcriptional activator for rRNA operons, bends DNA	236.006	7.504	437	17	0.0389016	4.39144
	fiu	TonB-dependent ferric iron outer membrane transporter	19.04	1.206	271	21	0.0774908	3.90024
	fklB	FKBP-type peptidyl-prolyl cis-trans isomerase	135.085	12.033	523	57	0.108987	4.92578
	fldA	Flavodoxin I	124.754	46.907	413	190	0.460048	5.567
	fldB	Flavodoxin-2	95.87	7.032	312	28	0.0897436	4.13729
	flgD	Flagellar basal body rod modification	39.178	0.188	170	1	0.00588235	3.02565
	flgE	Flagellar hook subunit protein	40.066	0.542	302	5	0.0165563	3.80496
	flgF	Flagellar basal body rod subunit	44.343	0.694	209	4	0.0191388	3.33808
	flhA	Flagellar export pore protein, integral membrane protein	10.878	0.757	141	12	0.0851064	3.05073
	fliF	Flagellar basal body M-ring protein	18.563	0.158	192	2	0.0104167	3.19658
	fliG	Rotor protein for flagellar motor switching and energizing	40.583	0.79	252	6	0.0238095	3.59844
	fliI	Cytoplasmic membrane ATPase involved in flagellar assembly	23.931	0.191	205	2	0.0097561	3.27756
	fliM	Flagellar synthesis, motor switching and energizing	46.922	0.913	294	7	0.0238095	3.79996
	flk	Prevents premature secretion of FlgM	30.115	2.632	187	20	0.106952	3.49933
	flu	Antigen 43, phase-variable bipartite outer membrane protein	13.726	1.092	267	26	0.0973783	3.95186
	fnrS	FNR-activated anaerobic sRNA	47.331	105.303	36	98	2.72222	4.03349
	folK	6-Hydroxymethyl-7,8-dihydropterin pyrophosphokinase	86.214	1.639	258	6	0.0232558	3.6269
	folP	Dihydropteroate synthase	66.502	4.323	352	28	0.0795455	4.26387
	fre	NAD(P)H-flavin reductase	222.089	13.445	972	72	0.0740741	5.6506
	frmB	S-formylglutathione hydrolase, formaldehyde degradation	52.312	2.515	272	16	0.0588235	3.83535
	fruA	Fructose permease, PTS Enzyme IIBC component	788.623	9.84	8319	127	0.0152663	8.39398
	fruB	Multiphosphoryl transfer protein: fructose PTS EIIA and FPr	836.735	2.318	5900	20	0.00338983	7.82997
	fruK	Fructose-1-phosphate kinase	969.732	6.841	5677	49	0.00863132	7.8075
	fsaA	Fructose-6-phosphate aldolase A	33.87	2.373	140	12	0.0857143	3.04319
	ftsK	DNA translocase at septal ring sorting daughter chromsomes	148.338	10.317	3690	314	0.0850949	7.5971
	ftsP	Septal ring component that protects the divisome from stress	70.947	2.783	625	30	0.048	4.91918
	ftsW	Putative lipid II flippase	190.674	5.686	1480	54	0.0364865	6.06108
	fusA	Elongation Factor EF-G	6921.07	373.194	91261	6021	0.0659756	12.1219
	gabD	Succinate semialdehyde dehydrogenase, NADP-dependent	3.099	71.924	28	795	28.3929	7.07567
	gabP	GABA permease, membrane protein	0.572	5.427	5	58	11.6	3.04877
	gabT	4-aminobutyrate aminotransferase	3.506	82.892	28	810	28.9286	7.10288
	gadA	Glutamate decarboxylase A	3.206	323.847	28	3461	123.607	9.20839
	gadB	Glutamate decarboxylase B, vitamin B6-dependent	1.832	424.06	16	4532	283.25	9.59728
	gadC	Glutamate-GABA antiporter	1.358	125.8	13	1474	113.385	7.96929
	gadE	Transcriptional regulator of gadA and gadBC	1.519	134.32	5	541	108.2	6.49987
	gadW	Transcriptional activator of gadA and gadBC	6.821	16.903	31	94	3.03226	3.95223
	gadX	Transcriptional activator for gadA and gadBC, AraC family	14.582	87.395	75	550	7.33333	6.56701
	gadY	sRNA regulator of gadAB transcriptional activator GadX mRNA	79.435	705.399	52	565	10.8654	6.592
	galE	UDP-galactose 4-epimerase	70.184	5.672	445	44	0.0988764	4.66164
	galP	D-galactose/H+ symporter	88.42	2.161	769	23	0.029909	5.11892
	galT	Galactose-1-phosphate uridylyltransferase	57.143	2.379	373	19	0.0509383	4.2287
	galU	Glucose-1-P uridylyltransferase	134.106	50.187	760	348	0.457895	6.4507
	gatA	Galactitol-specific PTS system EIIA component	929.458	33.569	2625	116	0.0441905	6.91038
	gatB	Galactitol-specific PTS system EIIB component	870.088	7.36	1546	16	0.0103493	5.98148
	gatC	Pseudogene reconstruction, galactitol-specific PTS system EIIC component	624.819	9.171	5290	95	0.0179584	7.7628
	gatD	Galactitol-1-phosphate dehydrogenase	514.783	4.156	3341	33	0.00987728	7.06144
	gatR	Pseudogene reconstruction, repressor for gat operon	214.043	6.577	399	15	0.037594	4.26336
	gdhA	Glutamate dehydrogenase, hexameric	40.338	3.121	338	32	0.0946746	4.26543
	ggt	Gamma-glutamyltranspeptidase, glutathione metabolism	1.84	7.596	20	101	5.05	4.0105
	gldA	Glycerol dehydrogenase, NAD+ dependent	4.068	6.768	28	57	2.03571	3.22279
	glf	UDP-galactopyranose mutase	228.683	7.362	1574	62	0.0393901	6.16247
	glgC	Glucose-1-phosphate adenylyltransferase	31.188	12.442	252	123	0.488095	4.90009
	glgS	Motility and biofilm regulator	3.192	86.742	4	133	33.25	4.37515
	glmM	Phosphoglucosamine mutase	170.468	7.25	1422	74	0.0520394	6.08289
	glmS	Glucosamine-6-phosphate synthase	235.864	13.611	2691	190	0.0706057	7.07755
	glmU	Bifunctional glucosamine-1-phosphate acetyltransferase and N-acetylglucosamine-1-phosphate uridylyltransferase, hexameric	189.997	14.725	1624	154	0.0948276	6.46847
	glmY	sRNA activator of glmS mRNA, glmZ processing antagonist	297.259	4327.46	341	6074	17.8123	10.0376
	glnA	Glutamine synthase	97.49	7.531	857	81	0.0945158	5.56152
	glnS	Glutamine--tRNA ligase	242.379	19.447	2516	247	0.0981717	7.10784
	glpG	Rhomboid intramembrane serine protease	117.355	9.938	608	63	0.103618	5.11591
	glpQ	Glycerophosphodiester phosphodiesterase, periplasmic	34.552	13.024	232	107	0.461207	4.72463
	glpR	Pseudogene, repressor of glp regulon	78.929	5.707	373	33	0.0884718	4.37764
	glsA	Glutaminase 1, GlsA1	1.375	72.36	8	515	64.375	6.42911
	glsB	Glutaminase 2	34.087	2.545	197	18	0.0913706	3.51827
	gltK	Glutamate/aspartate ABC transporter permease	41.585	1.942	175	10	0.0571429	3.24426
	gltL	Glutamate, aspartate ABC transporter ATP-binding protein	39.105	2.889	177	16	0.0903955	3.37104
	gltP	Proton-glutamate-aspartate transport protein	159.91	1.995	1310	20	0.0152672	5.7785
	gltT	Glutamate tRNA(UUC) 2	2986.36	5047.04	1415	2926	2.06784	9.1097
	gltV	Glutamate tRNA(UUC) 2	3083.44	5150.53	1461	2986	2.04381	9.14073
	gltW	Glutamate tRNA(UUC) 2	3007.46	4938.37	1425	2863	2.00912	9.08227
	glyS	Glycine--tRNA ligase, beta-subunit	365.738	30.778	4720	486	0.102966	8.03083
	glyT	Glycine tRNA(UCC) 2, UGA suppression	27284.7	85333.9	12758	48821	3.8267	13.1099
	glyU	Glycine tRNA(CCC) 1	403.162	2795.45	186	1578	8.48387	8.10349
	glyV	Glycine tRNA(GCC) 3	1183.99	7379.1	561	4278	7.62567	9.55395
	glyW	Glycine tRNA(GCC) 3	1183.99	7215.23	561	4183	7.45633	9.52237
	glyX	Glycine tRNA(GCC) 3	1112.23	7053.09	527	4089	7.75901	9.48786
	glyY	Glycine tRNA(GCC) 3	1086.91	7196.26	515	4172	8.10097	9.51525
	gmhA	Phosphoheptose isomerase	65.378	24	236	106	0.449153	4.72501
	gntK	Gluconokinase, thermoresistant	65.314	1.241	215	5	0.0232558	3.39023
	gntT	High-affinity gluconate transport	63.94	2.488	525	25	0.047619	4.67865
	gntU	Low-affinity gluconate transport protein, membrane protein	48.442	0.88	405	9	0.0222222	4.21624
	gpmM	Phosphoglycerate mutase, Mn-dependent, cofactor-independent	112.123	9.588	1080	113	0.10463	5.93055
	gpp	Guanosine pentaphosphatase and exopolyphosphatase	158.778	4.061	1470	46	0.0312925	6.02464
	gpsA	sn-Glycerol-3-phosphate dehydrogenase [NAD(P)+]	290.289	16.708	1846	130	0.0704225	6.54019
	gpt	Xanthine phosphoribosyltransferase	35.644	12.852	102	45	0.441176	3.47277
	groL	Chaperonin Cpn60	492.685	1144.09	5059	14374	2.84127	11.3719
	groS	Chaperonin Cpn10	486.649	1233.78	892	2767	3.10202	8.98137
	grxB	Glutaredoxin 2	13.614	37.426	55	185	3.36364	4.99092
	grxC	Glutaredoxin 3	273.058	13.525	429	26	0.0606061	4.4585
	gsiA	Glutathione ABC transporter ATPase	14.395	5.672	168	81	0.482143	4.29074
	gstA	Glutathione S-transferase	16.675	30.934	63	143	2.26984	4.64868
	gtrA	Bactoprenol-linked glucose translocase, CPS-53/KpLE1 prophage	136.979	2.528	310	7	0.0225806	3.86444
	gtrB	Bactoprenol glucosyl transferase, CPS-53/KpLE1 prophage	159.179	1.708	914	12	0.0131291	5.27085
	gtrS	Serotype-specific glucosyl transferase, CPS-53/KpLE1 prophage	97.78	0.295	812	3	0.00369458	5.06
	guaB	Inosine-5'-monophosphate (IMP) dehydrogenase	51.279	18.587	469	208	0.443497	5.71769
	gyrA	DNA gyrase, subunit A	334.223	29.032	5476	582	0.106282	8.25883
	gyrB	DNA gyrase, subunit B	229.472	19.27	3455	355	0.10275	7.58214
	hchA	Glyoxalase III and molecular chaperone Hsp31, heat-inducible	6.777	112.936	36	734	20.3889	6.96303
	hda	Required for regulatory inactivation of DnaA	107.389	6.909	470	37	0.0787234	4.65793
	hdeA	Periplasmic chaperone of acid-denatured proteins	10.597	720.021	22	1829	83.1364	8.2843
	hdeB	Periplasmic chaperone of acid-denatured proteins	3.434	285.837	7	713	101.857	6.90727
	hdeD	Putative membrane transporter, H-NS repressed	5.319	84.878	19	371	19.5263	5.95362
	hdhA	7-alpha-Hydroxysteroid dehydrogenase	10.234	19.118	49	112	2.28571	4.27008
	hemX	Uroporphyrinogen III methyltransferase	86.713	7.542	639	68	0.106416	5.19677
	hemY	Predicted protoheme IX biogenesis protein	99.964	7.338	746	67	0.0898123	5.34683
	hflC	Membrane bound protease complex, with FtsH and HflK	273.075	23.218	1711	178	0.104033	6.58246
	hflD	Downregulates lambda lysogenization	91.192	4.901	365	24	0.0657534	4.25932
	hha	Modulates hemolysin expression, in complex with H-NS	188.229	13.768	257	23	0.0894942	3.87176
	hisH	Imidazole glycerol phosphate (IGP) synthase, amidotransferase	27.411	9.982	101	45	0.445545	3.46676
	hokD	Small toxic membrane polypeptide, Qin prophage	10.282	53.781	10	64	6.4	3.25039
	holA	DNA polymerase III, delta subunit	117.19	8.511	754	67	0.0888594	5.35782
	holB	DNA polymerase III, delta' subunit	81.396	5.348	510	41	0.0803922	4.77763
	holC	DNA polymerase III, chi subunit	118.492	10.334	328	35	0.106707	4.26813
	holD	DNA polymerase, psi subunit, clamp loader complex subunit	62.764	2.533	162	8	0.0493827	3.1168
	hpt	Hypoxanthine phosphoribosyltransferase	149.645	10.741	501	44	0.0878244	4.78294
	hscA	DnaK-like chaperone Hsc66, IscU-specific chaperone HscAB	178.075	14.943	2055	211	0.102676	6.83813
	hsdM	DNA methyltransferase M, host modification of foreign DNA	95.028	3.463	942	42	0.044586	5.47037
	hsdR	Endonuclease R, host restriction of foreign DNA	69.309	1.343	1518	36	0.0237154	6.02944
	hsdS	Specificity determinant for HsdM and HsdR	51.396	0.658	447	7	0.01566	4.31781
	hspQ	Heat shock protein involved in degradation of mutant DnaA	89.278	199.936	177	485	2.74011	6.45532
	hsrA	Putative transporter, blocks RspA-mediated RpoS down-regulation	46.727	1.652	416	18	0.0432692	4.34382
	htpG	Protein refolding molecular co-chaperone Hsp90, Hsp70-dependent	134.563	316.299	1573	4524	2.87603	9.70045
	hupA	Histone-like protein HU-alpha, HU-2	651.58	35.534	1109	74	0.0667268	5.80271
	hupB	Histone-like protein HU-beta, HU-1	1618.08	48.499	2754	101	0.0366739	6.93882
	hybC	Hydrogenase-2 large subunit, periplasmic	28.051	2.308	298	30	0.100671	4.11418
	iadA	Isoaspartyl dipeptidase	35.143	1.453	257	13	0.0505837	3.7283
	ibaG	Acid stress protein	164.172	14.394	261	28	0.10728	3.95548
	ibpA	Chaperone, heat-inducible protein of HSP20 family	86.785	715.939	224	2261	10.0938	8.62002
	ibpB	Chaperone, heat-inducible protein of HSP20 family	56.831	616.346	152	2017	13.2697	8.44675
	ibsC	Toxic membrane protein, in SIBc repeat	852.782	305.881	319	140	0.438871	5.14509
	ileT	Isoleucine tRNA(GAU) 1, triplicate	181.229	362.631	87	213	2.44828	5.24362
	ileU	Isoleucine tRNA(GAU) 1, triplicate	156.232	331.986	75	195	2.6	5.10187
	ileV	Isoleucine tRNA(GAU) 1, triplicate	127.068	347.308	61	204	3.34426	5.14027
	ileX	Isoleucine tRNA(CAU) 2	4.221	165.59	2	96	48	3.84907
	ilvA	L-threonine dehydratase, biosynthetic, PLP-dependent	49.417	2.545	476	30	0.0630252	4.61078
	ilvC	Ketol-acid reductoisomerase	128.123	2.664	1179	30	0.0254453	5.68642
	ilvD	Dihydroxyacid dehydratase	58.665	3.47	677	49	0.0723781	5.13731
	ilvE	Branched-chain amino acid aminotransferase	68.816	3.242	399	23	0.0576441	4.34757
	ilvI	Acetolactate synthase 3 large subunit, valine-sensitive	9.205	3.572	99	47	0.474747	3.49318
	infA	Translation initiation factor IF-1	621.084	19.754	848	33	0.0389151	5.29731
	infB	Translation initiation factor IF-2	1128.79	46.002	18811	938	0.0498644	9.76212
	insF1	IS3 transposase B	35.336	2.268	191	15	0.078534	3.43332
	insK	IS150 transposase B	33.699	0.769	179	5	0.027933	3.17113
	intB	Pseudogene reconstruction, P4-like integrase	41.303	2.175	326	21	0.0644172	4.10074
	intD	Integrase gene within defective prophage DLP12	38.17	1.126	277	10	0.0361011	3.77126
	intZ	Putative integrase gene, Eut/CPZ-55 prophage	51.609	2.494	389	23	0.059126	4.31916
	iscX	Fe(2+) donor and activity modulator for cysteine desulfurase	215.46	11.74	270	18	0.0666667	3.85505
	ispA	Farnesyl diphosphate synthase, isoprenoid biosynthesis	124.219	8.011	697	55	0.0789096	5.20584
	ispD	2-C-methyl-D-erythritol 4-phosphate cytidylyltransferase	119.114	3.319	528	18	0.0340909	4.62581
	ispF	2-C-methyl-D-erythritol 2,4-cyclodiphosphate (MECP) synthase	138.343	3.004	414	11	0.02657	4.26479
	ispU	Undecaprenyl pyrophosphate synthase	248.596	13.247	1181	77	0.065199	5.88415
	ivy	Inhibitor of c-type lysozyme, periplasmic	8.798	66.099	26	239	9.19231	5.31217
	katE	Catalase HPII, heme d-containing	1.702	47.175	24	814	33.9167	7.10842
	kup	Major constitutive K+ uptake permease at acidic pH	28.492	1.122	332	16	0.0481928	4.0608
	lamB	Maltoporin, maltose high-affinity uptake system	362.54	0.587	3031	6	0.00197954	6.87611
	ldtE	Murein L,D-transpeptidase, periplasmic	11.97	52.567	75	403	5.37333	6.12312
	leuP	Leucine tRNA(CAG) 1	542.034	1439	294	955	3.2483	7.43107
	leuQ	Leucine tRNA(CAG) 1	601.031	1573.1	326	1044	3.20245	7.56242
	leuT	Leucine tRNA(CAG) 1, duplicate with leuVPQ	530.972	1499.27	288	995	3.45486	7.48527
	leuU	Leucine tRNA(UAG) 2	407.448	2086.92	221	1385	6.26697	7.9268
	leuV	Leucine tRNA(CAG) 1, tandemly triplicate leuVPQ, duplicate with leuT	601.031	1541.46	326	1023	3.13804	7.53475
	leuX	Leucine tRNA(UAA) 5	169.833	1293.95	90	839	9.32222	7.17828
	leuZ	Leucine tRNA(GAG) 4	92.183	233.555	50	155	3.1	4.72929
	lexA	Global regulator (repressor) for SOS regulon	488.568	29.921	1855	139	0.0749326	6.56818
	lgt	Phosphatidylglycerol:prolipoprotein diacylglycerol transferase	121.031	4.489	661	30	0.0453858	4.98425
	lhgO	L-2-hydroxyglutarate oxidase	1.77	46.486	14	450	32.1429	6.2343
	lipA	Lipoyl synthase, iron-sulfur protein	217.683	8.821	1311	65	0.0495805	5.95658
	lnt	Apolipoprotein N-acyltransferase	81.606	4.685	783	55	0.0702427	5.33078
	loiP	Phe-Phe periplasmic metalloprotease, OM lipoprotein	25.571	42.316	121	245	2.02479	5.4825
	lolC	LolA-dependent release of lipoproteins from inner membrane	119.496	7.101	894	65	0.0727069	5.52713
	lolD	LolA-dependent release of lipoproteins from inner membrane	106.475	4.669	466	25	0.0536481	4.54211
	lolE	LolA-dependent release of lipoproteins from inner membrane	132.312	6.949	1027	66	0.0642648	5.68352
	lpd	Dihydrolipoyl dehydrogenase, NADH-dependent	2246.25	38.454	19956	418	0.0209461	9.68428
	lplA	Lipoate-protein ligase A	39.587	1.805	251	14	0.0557769	3.71651
	lpxB	Lipid A disaccharide synthase	208.42	9.241	1493	81	0.0542532	6.16235
	lpxH	Lipid A synthesis, UDP-2,3-diacylglucosamine pyrophosphohydrolase	81.863	2.357	369	13	0.0352304	4.14858
	lpxK	Lipid A 4' kinase	138.134	5.977	850	45	0.0529412	5.36697
	lpxM	Lipid A synthesis, KDO2-lauroyl-lipid IVA myristoyl-ACP acyltransferase	71.948	6.069	436	45	0.103211	4.6498
	lpxT	Lipid A 1-diphosphate synthase	87.837	1.836	391	10	0.0255754	4.18422
	lrp	Global regulatory protein, Leu responsive	128.318	10.858	396	41	0.103535	4.51733
	lysQ	Lysine tRNA(UUU)	149.845	646.835	71	375	5.28169	6.01711
	lysS	Lysine--tRNA ligase, constitutive	339.815	18.308	3216	212	0.0659204	7.3093
	lysT	Lysine tRNA(UUU)	173.061	681.333	82	395	4.81707	6.10052
	lysV	Lysine tRNA(UUU)	162.508	662.359	77	384	4.98701	6.05616
	lysW	Lysine tRNA(UUU)	166.729	677.883	79	393	4.97468	6.09078
	lysY	Lysine tRNA(UUU)	160.398	672.709	76	390	5.13158	6.07732
	lysZ	Lysine tRNA(UUU)	154.066	646.835	73	375	5.13699	6.0189
	maeA	Malic enzyme, NAD-dependent	101.548	7.334	1075	95	0.0883721	5.85522
	malE	Maltose-binding protein, periplasmic	316.486	1.321	2350	12	0.00510638	6.5367
	malF	Maltose transport complex, inner membrane-spanning subunit	166.108	0.509	1600	6	0.00375	5.99162
	malG	Maltose transport complex, inner membrane-spanning subunit	142.936	0.441	794	3	0.00377834	5.03009
	malK	Maltose transport complex, ATP-binding subunit	429.309	0.47	2987	4	0.00133914	6.85156
	malM	Periplasmic protein in malK operon, function unknown	219.611	2.847	1261	20	0.0158604	5.72884
	malP	Maltodextrin phosphorylase	146.663	5.421	2189	99	0.0452261	6.65805
	malQ	Amylomaltase	136.011	3.207	1768	51	0.0288462	6.27066
	malT	ATP-dependent transcriptional activator for the mal regulon	137.696	1.986	2323	41	0.0176496	6.59321
	manX	Mannose permease, EIIAB component	225.25	8.362	1365	62	0.0454212	5.99275
	manY	Mannose permease, EIIC component	231.486	4.746	1156	29	0.0250865	5.6572
	manZ	Mannose permease, EIID component	292.933	13.232	1556	86	0.0552699	6.22562
	mcaS	Motility and biofilm regulator	167.081	958.61	100	702	7.02	6.92822
	mcrB	McrBC restriction endonuclease, catalytic subunit	33.707	0.285	290	3	0.0103448	3.7261
	mdfA	Transmembrane multidrug efflux transporter	22.245	1.17	171	11	0.0643275	3.23829
	mdlA	ABC exporter permease-ATPase, function unknown	23.25	1.922	257	26	0.101167	3.91301
	mdlB	ABC exporter permease-ATPase, function unknown	25.203	1.545	280	21	0.075	3.93524
	mdtE	Anaerobic multidrug efflux transporter MdtEF-TolC	2.909	8.038	21	71	3.38095	3.48806
	menA	1, 4-Dihydroxy-2-naphthoic acid (DHNA)-octaprenyltransferase	43.084	3.253	249	23	0.0923695	3.83896
	menC	o-succinylbenzoate synthase	91.109	6.398	547	47	0.0859232	4.89733
	menD	SEPHCHC synthase, menaquinone biosynthesis	43.963	2.118	458	27	0.058952	4.54092
	menE	o-succinylbenzoate-CoA synthase	52.638	1.257	445	13	0.0292135	4.37317
	menH	SHCHC synthase, menaquinone biosynthesis	56.002	2.073	265	12	0.045283	3.74865
	mepA	Murein DD-endopeptidase, penicillin-insensitive	64.354	3.496	331	22	0.0664653	4.12936
	mepM	Murein DD-endopeptidase, space-maker hydrolase, septation protein	158.701	9.116	1309	92	0.0702827	6.05271
	mepS	Murein DD-endopeptidase, space-maker hydrolase, lipoprotein	378.505	4.162	1338	18	0.0134529	5.79793
	metL	Bifunctional aspartokinase/homoserine dehydrogenase 2	53.136	3.826	806	71	0.0880893	5.44822
	metV	Initiator methionine tRNA(CAU) f1	445.781	1123.64	214	660	3.08411	6.89558
	metW	Initiator methionine tRNA(CAU) f1	479.111	1227.5	230	721	3.13478	7.02353
	metY	Initiator methionine tRNA(CAU) f2	279.134	939.776	134	552	4.1194	6.60708
	metZ	Initiator methionine tRNA(CAU) f1	424.95	1210.47	204	711	3.48529	6.99304
	mglC	Methyl-galactoside transport and galactose taxis	27.764	0.389	175	3	0.0171429	3.10328
	mgtA	Magnesium transporter, ATP-dependent	103.423	1.118	1739	23	0.013226	6.16175
	mhpR	Transcriptional activator, mhp operon	5	10.217	26	65	2.5	3.39306
	micA	sRNA regulator of ompA, lamB, ompX and phoP, Hfq-dependent	2122.19	5369.73	1032	3195	3.09593	9.18984
	micF	Regulatory antisense sRNA affecting ompF expression	93.134	1815.55	54	1288	23.8519	7.78347
	minC	Inhibitor of FtsZ ring polymerization	94.718	6.404	411	34	0.0827251	4.48893
	mioC	Required for biotin synthase activity in vitro	196.885	10.629	545	36	0.066055	4.80973
	mipA	MltA-interacting protein	215.582	12.986	1004	74	0.0737052	5.69448
	mlaD	Putative phospholipid-binding protein, signal-anchored	184.225	12.587	634	53	0.0835962	5.09334
	mlaE	Probable phospholipid ABC transporter permease	131.309	10.045	641	60	0.0936037	5.14983
	mlaF	Probable ABC phospholipid transporter ATP-binding protein	197.23	16.508	996	102	0.10241	5.80664
	mlrA	Transcriptional regulator of csgD	5.04	22.028	23	123	5.34783	4.31748
	mltA	Membrane-bound lytic transglycosylase A, murein hydrolase	73.333	4.537	502	38	0.0756972	4.73656
	mltC	Membrane-bound lytic transglycosylase C, murein hydrolase	35.644	2.185	240	18	0.075	3.7272
	mltF	Membrane-bound lytic transglycosylase F, murein hydrolase	21.428	1.179	208	14	0.0673077	3.50818
	mnmA	tRNA(Gln,Lys,Glu) U34 2-thiouridylase	144.025	9.118	994	77	0.0774648	5.6971
	mnmG	5-methylaminomethyl-2-thiouridine modification at tRNA U34	234.147	17.687	2759	255	0.0924248	7.21422
	mntH	Mn(2+) transporter, role in bacterial response to reactive oxygen species	40.132	81.364	310	769	2.48065	7.14375
	modF	Molybdate ABC transporter ATPase	24.936	1.424	229	16	0.069869	3.64576
	mpaA	Murein peptide amidase A	22.222	8.092	101	45	0.445545	3.46676
	mpl	UDP-N-acetylmuramate:L-alanyl-gamma-D-glutamyl-meso-diaminopimelate ligase	142.887	8.873	1224	93	0.0759804	5.98388
	mppA	Murein tripeptide-, heme-binding protein, periplasmic	48.696	2.274	490	28	0.0571429	4.62562
	mprA	emrAB repressor, also regulates microcin synthesis	96.36	2.716	319	11	0.0344828	3.95157
	mqo	Malate oxidoreductase	82.39	0.955	846	12	0.0141844	5.17063
	mqsA	Antitoxin for MqsR toxin	26.328	57.601	65	174	2.67692	4.92477
	mqsR	GCU-specific mRNA interferase, toxin-antitoxin pair MqsRA	29.163	90.043	54	204	3.77778	5.12805
	mraY	UDP-N-acetylmuramoyl-pentapeptide:undecaprenyl-PO4 phosphatase	176.393	7.868	1191	65	0.054576	5.84598
	mrcA	Murein polymerase, PBP1A	45.801	2.516	729	49	0.0672154	5.21785
	mrdA	Penicillin-binding protein PBP2	105.498	1.241	1251	18	0.0143885	5.70983
	mrdB	Affects cell shape, mecillinam sensitivity	163.424	6.478	1134	55	0.0485009	5.748
	mreC	Cell division and growth	252.22	7.243	1736	61	0.0351382	6.27826
	mreD	Mecillinam resistance	235.185	12.064	717	45	0.0627615	5.17509
	msbA	Lipid exporter, fused permease and ATPase components	153.611	11.768	1675	157	0.0937313	6.5077
	mscM	Mechanosensitive channel protein, miniconductance	51.729	2.958	1072	75	0.0699627	5.76977
	msyB	In multicopy restores growth and protein export functions of secY and secA mutants	9.41	170.594	22	488	22.1818	6.35943
	mtlR	Mannitol operon repressor	53.193	138.226	195	620	3.17949	6.80077
	mtr	Tryptophan/indole:H+ symport permease, high affinity for Trp	15.331	29.167	119	277	2.32773	5.64512
	mukB	Chromosome condensin MukBEF, ATPase and DNA-binding subunit	228.893	11.931	6366	406	0.0637763	8.27647
	mukE	Chromosome condensin MukBEF, MukE localization factor	163.128	8.368	717	45	0.0627615	5.17509
	mukF	Chromosome condensin MukBEF, kleisin-like subunit, binds calcium	131.786	7.531	1087	76	0.0699172	5.78911
	murA	UDP-N-acetylglucosamine enoylpyruvyl transferase	178.093	10.196	1399	98	0.07005	6.14558
	murB	UDP-N-acetylenolpyruvoylglucosamine reductase, FAD-binding	74.821	6.497	480	51	0.10625	4.79535
	murC	UDP-N-acetylmuramate:L-alanine ligase	221.036	8.615	2034	97	0.0476893	6.56662
	murD	D-glutamic acid adding enzyme	194.743	7.764	1599	78	0.0487805	6.2321
	murE	meso-diaminopimelate adding enzyme	171.07	9.955	1587	113	0.0712035	6.3294
	murF	D-alanyl:D-alanine adding enzyme	178.456	5.209	1512	54	0.0357143	6.08711
	murG	N-acetylglucosaminyl transferase	211.311	6.383	1407	52	0.0369581	5.99257
	murJ	Putative lipid II flippase	34.252	2.219	328	26	0.0792683	4.16634
	murP	N-acetylmuramic acid permease, EIIBC component, PTS system	21.274	0.552	189	6	0.031746	3.25505
	mutS	Methyl-directed mismatch repair protein, weak ATPase	42.76	2.098	683	41	0.0600293	5.09556
	mutT	8-oxo-dGTPase, antimutator	62.925	3.025	153	9	0.0588235	3.07382
	mzrA	Modulator of EnvZ/OmpR regulon	73.516	6.486	176	19	0.107955	3.42037
	nadD	Nicotinate mononucleotide adenylyltransferase, NAD(P) biosynthesis	80.948	3.88	324	19	0.058642	4.06975
	nagE	PTS system EIIABC(Nag) component	97.705	3.501	1186	52	0.0438449	5.78796
	nagK	N-acetyl-D-glucosamine kinase	115.022	7.475	654	52	0.0795107	5.11955
	napA	Nitrate reductase, periplasmic	17.8	0.685	276	13	0.0471014	3.80972
	narG	Nitrate reductase I (NRA), alpha subunit	38.343	1.506	895	43	0.0480447	5.41573
	narK	Nitrate/nitrite antiporter	38.256	0.848	332	9	0.0271084	3.9738
	narZ	Nitrate reductase II (NRZ), alpha subunit	1.201	2.698	28	77	2.75	3.64906
	ndh	Respiratory NADH dehydrogenase II	375.614	10.548	3056	105	0.0343586	7.07412
	ndk	Nucleoside diphosphate kinase	117.699	8.8	317	29	0.0914826	4.1655
	nfrA	Bacteriophage N4 adsorption protein A, outer membrane protein	7.607	2.778	141	63	0.446809	3.96198
	nfsA	Nitroreductase A	50.582	1.813	228	10	0.0438596	3.54455
	nhaB	Na+/H+ antiporter 2, weakly pH-dependent	47.537	0.765	457	9	0.0196937	4.36578
	nirB	Nitrite reductase [NAD(P)H] subunit	34.425	1.185	546	23	0.0421245	4.70771
	nlpI	Lipoprotein involved in osmotic sensitivity and filamentation	1329.94	75.396	7338	509	0.0693649	8.50824
	nmpC	Pseudogene reconstruction, OM porin, DLP12 prophage	272.214	7.059	1765	56	0.031728	6.28361
	nrdA	Ribonucleoside-diphosphate reductase 1, alpha subunit	104.055	8.487	1483	148	0.0997977	6.36066
	nsrR	Nitric oxide-sensitive repressor	1081.37	36.927	2872	120	0.0417827	7.02556
	nth	Endonuclease III: DNA N-glycosylase/AP lyase	61.788	0.618	245	3	0.0122449	3.51587
	nudB	Dihydroneopterin triphosphate pyrophosphohydrolase	231.214	15.048	653	52	0.0796325	5.11793
	nuoA	NADH:ubiquinone oxidoreductase subunit A, complex I	315.016	9.448	872	32	0.0366972	5.32515
	nuoB	NADH:ubiquinone oxidoreductase subunit B, complex I	381.036	21.552	1575	109	0.0692063	6.30933
	nuoC	NADH:ubiquinone oxidoreductase, fused CD subunit, complex I	505.822	15.371	5648	210	0.0371813	7.96561
	nuoE	NADH:ubiquinone oxidoreductase subunit E, complex I	522.814	18.84	1633	72	0.0440906	6.23821
	nuoF	NADH:ubiquinone oxidoreductase subunit F, complex I	485.869	16.264	4053	166	0.0409573	7.51185
	nuoG	NADH:ubiquinone oxidoreductase subunit G, complex I	617.064	18.46	10491	384	0.0366028	8.8502
	nuoH	NADH:ubiquinone oxidoreductase subunit H, complex I	578.941	14.074	3530	105	0.029745	7.25382
	nuoI	NADH:ubiquinone oxidoreductase subunit I, complex I	429.795	7.967	1455	33	0.0226804	5.96468
	nuoJ	NADH:ubiquinone oxidoreductase subunit J, complex I	403.74	10.393	1397	44	0.0314961	5.95442
	nuoK	NADH:ubiquinone oxidoreductase subunit K, complex I	367.38	6.057	694	14	0.0201729	4.93098
	nuoL	NADH:ubiquinone oxidoreductase subunit L, complex I	482.5	8.184	5541	115	0.0207544	7.84536
	nuoM	NADH:ubiquinone oxidoreductase subunit M, complex I	364.407	5.312	3476	62	0.0178366	7.16438
	nuoN	NADH:ubiquinone oxidoreductase subunit N, complex I	282.622	4.765	2569	53	0.0206306	6.75212
	nupC	Nucleoside transporter, except guanosine	89.465	6.756	671	62	0.0923994	5.20897
	nupG	Nucleoside transporter	337.512	14.183	2645	136	0.0514178	6.95836
	nusA	Transcription termination/antitermination L factor	1120.85	31.187	10398	354	0.034045	8.82312
	nusB	Transcription termination/antitermination factor	271.531	12.485	711	40	0.0562588	5.13435
	ompC	Outer membrane porin C	3084.75	173.958	21232	1465	0.0689996	10.035
	ompF	Outer membrane porin F	601.087	5.417	4081	45	0.0110267	7.35212
	ompT	Outer membrane protease VII, DLP12 prophage	435.126	1.237	2588	9	0.00347759	6.66257
	omrA	sRNA downregulating OM proteins and curli	92.958	3649.72	51	2450	48.0392	8.71165
	omrB	sRNA downregulating OM proteins and curli	142.793	2127.85	73	1331	18.2329	7.83552
	opgC	OPG biosynthetic transmembrane succinyltransferase	25.071	1.358	181	12	0.0662983	3.32007
	opgE	OPG biosynthetic phosphoethanolamine transferase	31.796	1.821	314	22	0.0700637	4.07182
	opgH	OPG biosynthetic UDP-glucose beta-1,2 glycosyltransferase	140.537	11.388	2229	221	0.0991476	6.93896
	oppA	Oligopeptide ABC transporter periplasmic binding protein	697.22	29.319	7094	365	0.0514519	8.36872
	oppB	Oligopeptide ABC transporter permease	412.924	6.974	2371	49	0.0206664	6.63907
	oppC	Oligopeptide ABC transporter permease	521.425	5.624	2955	39	0.013198	6.9073
	oppD	Oligopeptide ABC transporter ATPase	761.969	10.73	4817	83	0.0172306	7.62494
	oppF	Oligopeptide ABC transporter ATPase	569.133	11.218	3566	86	0.0241167	7.23668
	osmB	Osmotically and stress inducible lipoprotein	40.283	688.981	55	1151	20.9273	7.62131
	osmC	Lipoyl-dependent Cys-based peroxidase, hydroperoxide resistance	5.941	87.091	16	287	17.9375	5.56983
	osmE	Osmotically inducible lipoprotein, function unknown	11.356	91.648	24	237	9.875	5.29665
	osmF	Predicted periplasmic binding protein, function unknown	3.145	31.131	18	218	12.1111	5.16248
	osmY	Putative ABC transporter periplasmic binding protein	20.381	421.83	77	1950	25.3247	8.38623
	otsA	Trehalose phosphate synthase	4.165	38.638	37	420	11.3514	6.15133
	otsB	Trehalose phosphate phosphatase	2.603	50.571	13	309	23.7692	5.67619
	panF	Pantothenate permease	33.692	2.799	305	31	0.101639	4.14959
	paoC	PaoABC aldehyde oxidoreductase, Moco-containing subunit	1.021	3.935	14	66	4.71429	3.32918
	parC	Topoisomerase IV, subunit A, ATP-dependent, type II	122.908	9.169	1731	158	0.0912767	6.54374
	parE	Topoisomerase IV, subunit B, ATP-dependent, type II	143.451	5.263	1693	76	0.0448907	6.29312
	patA	Putrescine:2-oxoglutaric acid aminotransferase	2.208	104.969	19	1105	58.1579	7.55177
	patD	Gamma-aminobutyraldehyde dehydrogenase, NAD-dependent	3.377	14.903	30	162	5.4	4.7456
	pbpC	Penicillin-insensitive murein repair transglycosylase	17.198	0.85	248	15	0.0604839	3.71805
	pck	Phosphoenolpyruvate carboxykinase [ATP]	327.22	19.547	3311	242	0.0730897	7.38556
	pcnB	Poly(A) polymerase	231.303	5.345	2016	57	0.0282738	6.45231
	pdhR	Pyruvate dehydrogenase operon (pdhR-aceEF-lpd) repressor	566.11	9.254	2700	54	0.02	6.81886
	pdxA	4-hydroxythreonine-4-phosphate dehydrogenase	155.699	4.37	961	33	0.0343392	5.44805
	pdxY	Pyridoxamine kinase	55.322	3.945	298	26	0.0872483	4.0653
	pepT	Peptidase T, aminotripeptidase	21.177	35.15	162	329	2.03086	5.92149
	pfkB	6-phosphofructokinase-2	5.864	13.25	34	94	2.76471	3.96544
	pgaA	Biofilm adhesin polysaccharide PGA secretin	12.043	0.324	182	6	0.032967	3.21063
	pgl	6-phosphogluconolactonase, pentose phosphate shunt	28.343	50.015	176	380	2.15909	6.12587
	pheP	Phenylalanine-specific permease	47.292	1.809	406	19	0.046798	4.32594
	pheS	Phenylalanine--tRNA ligase, alpha-subunit	438.812	17.985	2692	135	0.0501486	6.97694
	pheT	Phenylalanine--tRNA ligase, beta-subunit	479.313	39.855	7136	726	0.101738	8.61951
	pheU	Phenylalanine tRNA(GAA)	12.663	474.346	6	275	45.8333	5.49293
	pheV	Phenylalanine tRNA(GAA)	16.884	465.721	8	270	33.75	5.46803
	phoH	Phosphate starvation-inducible ATP-binding protein	6.024	13.54	40	110	2.75	4.2133
	phoP	Response regulator, two-component system	77.812	6.438	326	33	0.101227	4.23978
	phoQ	Histidine protein kinase sensor protein, two-component system	66.421	3.769	605	42	0.0694215	4.96847
	phoU	Negative regulator of pho regulon	27.617	54.17	125	300	2.4	5.75994
	pitA	Low-affinity inorganic phosphate transporter	222.205	11.623	2078	133	0.0640038	6.67775
	plaP	Putrescine importer, low affinity	141.632	9.067	1200	94	0.0783333	5.96648
	pldA	Outer-membrane phospholipase A	58.444	3.466	317	23	0.0725552	4.09427
	plsC	1-Acyl-n-glycerol-3-phosphate acyltransferase	93.891	4.086	432	23	0.0532407	4.43723
	plsX	Probable phosphate acyltransferase	351.947	12.24	2350	100	0.0425532	6.74481
	pncA	Pyrazinamidase/nicotinamidase	47.72	2.246	191	11	0.0575916	3.36098
	pncB	Nicotinate phosphoribosyltransferase	99.999	8.064	750	74	0.0986667	5.39087
	pncC	Nicotinamide-nucleotide amidohydrolase	33.497	12.635	104	48	0.461538	3.54102
	pnp	Polynucleotide phosphorylase	946.318	39.401	12602	642	0.0509443	9.19147
	pntB	Proton-translocating NAD(P) transhydrogenase, beta subunit	84.067	5.946	728	63	0.0865385	5.2989
	pnuC	Nicotinamide riboside uptake permease	6.238	10.196	28	56	2	3.19827
	potA	Spermidine/putrescine ABC transporter ATPase	116.525	3.574	826	31	0.0375303	5.25432
	potB	Spermidine/putrescine ABC transporter permease	140.251	3.008	724	19	0.0262431	5.01845
	potC	Spermidine/putrescine ABC transporter permease	172.907	5.771	857	35	0.0408401	5.32118
	potD	Spermidine/putrescine ABC transporter periplasmic binding protein	175.871	12.771	1148	102	0.0888502	5.95018
	poxB	Pyruvate oxidase	2.613	62.991	28	826	29.5	7.13135
	pphA	Ser/Thr protein phosphatase 1	4.883	10.176	20	51	2.55	2.99546
	ppiC	Peptidylprolyl-cis-trans isomerase C, rotamase	85.318	3.254	150	7	0.0466667	3.00769
	ppiD	Periplasmic folding chaperone, has an inactive PPIase domain	127.153	9.874	1484	141	0.0950135	6.34103
	ppsA	Phosphoenolpyruvate synthase	8.832	28.323	131	514	3.92366	6.50584
	prc	Periplasmic carboxy-terminal protease with specificity for non-polar C-termini	226.467	14.459	2893	226	0.0781196	7.21647
	prfA	Peptide chain release factor 1, RF-1	118.632	7.142	801	59	0.0736579	5.37752
	prfB	Peptide chain release factor 2, RF-2	231.913	13.598	1589	114	0.0717432	6.33369
	prfC	Peptide chain release factor 3, RF-3	180.372	8.41	1788	102	0.057047	6.43076
	priB	Primosomal protein n	1854	32.877	3641	79	0.0216973	7.25249
	prkB	Predicted phosphoribulokinase	45.538	2.863	247	19	0.0769231	3.77287
	prlF	Antitoxin of the PrlF-YhaV toxin-antitoxin pair	18.14	36.675	38	94	2.47368	3.9828
	prmA	50S subunit L11 protein lysine methyltransferase	73.47	6.242	404	42	0.10396	4.54669
	prmC	Release factor (RF1, RF2) glutamine methyltransferase	93.085	2.829	484	18	0.0371901	4.52192
	proA	Gamma-glutamyl phosphate reductase, proline biosynthesis	62.931	25.403	492	243	0.493902	5.89138
	proK	Proline tRNA(CGG) 1	395.787	4402.65	190	2586	13.6105	8.80677
	proL	Proline tRNA(GGG) 2	43.745	817.196	21	480	22.8571	6.33446
	proM	Proline tRNA(UGG) 3	339.544	1918.71	163	1127	6.91411	7.62167
	proP	Proline/betaine permease, minor	153.888	9.507	1442	109	0.0755895	6.21389
	proQ	RNA chaperone, probable regulator of ProP translation	550.952	24.005	2401	128	0.0533111	6.83034
	proV	Glycine betaine/proline ABC transporter periplasmic binding protein	465.594	2.833	3492	26	0.00744559	7.10946
	proW	Glycine betaine/proline ABC transporter permease	366.731	1.969	2435	16	0.00657084	6.59532
	proX	Glycine betaine/proline ABC transporter periplasmic binding protein	354.717	1.32	2196	10	0.00455373	6.43832
	proY	Probable histidine or proline permease	54.05	3.053	463	32	0.0691145	4.59807
	prpB	2-Methylisocitrate lyase	1.26	169.64	7	1153	164.714	7.61023
	prpC	2-Methylcitrate synthase	0.137	52.885	1	472	472	6.29517
	prpD	2-methylcitrate dehydratase	0.773	51.101	7	566	80.8571	6.56775
	prpE	Propionate-CoA ligase	1.19	36.403	14	524	37.4286	6.4586
	prs	Phosphoribosylpyrophosphate synthase	273.082	20.604	1614	149	0.0923172	6.44871
	psd	Phosphatidylserine decarboxylase, phospholipid biosynthesis	138.217	10.011	835	74	0.0886228	5.50015
	pspA	Phage shock protein A, negative regulator of psp operon	37.162	414.439	155	2115	13.6452	8.51498
	pspB	Positive regulator, with PspC, activates expression of psp operon	29.228	171.293	41	294	7.17073	5.63597
	pspC	Positive regulatory gene, cooperatively with PspB	15.149	117.254	34	322	9.47059	5.76065
	pspD	Expressed protein in psp operon	6.503	47.831	9	81	9	3.61538
	pspE	Rhodanese, thiosulfate:cyanide sulfurtransferase	41.245	129.427	81	311	3.83951	5.76192
	pspG	Effector of phage shock response	31.023	134.329	47	249	5.29787	5.40304
	psrO	Novel sRNA, function unknown	451.695	12.054	490	16	0.0326531	4.51826
	pstB	Phosphate ABC transporter ATPase	32.743	75.708	158	447	2.82911	6.33128
	pstC	Phosphate ABC transporter permease	10.86	26.355	65	193	2.96923	5.06945
	pstS	Phosphate ABC transporter periplasmic binding protein	20.185	99.232	131	788	6.01527	7.10544
	pta	Phosphate acetyltransferase, produces acetyl phosphate	449.787	23.407	6015	383	0.0636741	8.19459
	ptsG	Glucose phophotransferase Enzyme IIBC(Glc)	794.719	16.089	7105	176	0.0247713	8.2242
	ptsP	PTS PEP-protein phosphotransferase Enzyme I (Ntr)	87.302	5.776	1223	99	0.0809485	6.00498
	ptwF	thrW pseudogene, CP4-6 prophage attachment site	108.023	492.264	33	184	5.57576	4.93931
	purK	N5-carboxyaminoimidazole ribonucleotide (N-CAIR) synthase	33.491	0.491	223	4	0.0179372	3.41699
	purL	Phosphoribosylformylglycinamide synthase	12.129	0.775	294	23	0.0782313	4.01344
	purR	Purine regulon repressor	79.886	5.239	511	41	0.0802348	4.77971
	purU	Formyltetrahydrofolate hydrolase	93.613	7.464	492	48	0.097561	4.79622
	putP	Proline/Na+, Li+ symport protein	44.962	2.954	423	34	0.0803783	4.5193
	puuA	Glutamate--putrescine ligase	7.121	18.477	63	200	3.1746	5.11586
	puuD	Gamma-glutamyl-gamma-aminobutyrate hydrolase, putrescine utilization pathway	6.08	16.108	29	94	3.24138	3.94333
	pyrH	Uridylate kinase	311.075	12.279	1408	68	0.0482955	6.05057
	qorA	Quinone oxidoreductase A, NADPH dependent	16.79	30.109	103	226	2.19417	5.3488
	queA	S-adenosylmethionine:tRNA ribosyltransferase-isomerase	101.54	3.305	678	27	0.039823	4.99339
	raiA	Protein Y, associated with 30S ribosomal subunit	198.387	640.894	423	1672	3.95272	8.22968
	rarA	DNA-dependent ATPase involved in processing recombination intermediates	99.175	8.291	831	85	0.102286	5.55016
	rbfA	Ribosome binding factor required for efficient processing of 16s rRNA	296.058	20.87	742	64	0.0862534	5.3244
	rbsA	D-ribose ABC transporter ATPase	589.723	4.004	5537	46	0.00830775	7.76992
	rbsB	D-ribose ABC transporter periplasmic binding protein	873.637	9.269	4853	63	0.0129817	7.61032
	rbsC	D-ribose ABC transporter permease	675.132	2.714	4066	20	0.00491884	7.30985
	rbsD	D-ribose pyranase	758.835	18.727	1987	60	0.0301963	6.44225
	rbsK	Ribokinase	685.572	3.665	3975	26	0.00654088	7.28765
	rbsR	Regulatory gene for rbs operon	204.657	1.32	1267	10	0.00789266	5.69176
	rdgB	dITP/XTP pyrophosphatase, synthetic lethal with recA	84.249	3.752	312	17	0.0544872	4.00256
	rdlA	Antisense sRNA RdlA affects LdrA translation	74.214	367.84	31	188	6.06452	4.96686
	rdlB	Antisense sRNA RdlB affects LdrB translation	53.466	373.413	22	188	8.54545	4.94878
	rdlC	Antisense sRNA RdlC affects LdrC translation	28.306	254.473	12	132	11	4.38886
	recB	RecBCD Exonuclease V subunit, recombination and repair	42.42	3.404	937	92	0.0981857	5.70274
	recF	Recombination and repair	130.977	3.784	877	31	0.0353478	5.32646
	recG	Junction-specific ATP-dependent DNA helicase	93.989	1.826	1220	29	0.0237705	5.72514
	recO	Conjugational recombination and repair	96.151	3.237	437	18	0.0411899	4.40137
	recQ	DNA helicase involved in recombination, replication, repair	39.53	1.003	451	14	0.0310421	4.39931
	recR	Recombination and DNA repair	165.427	9.735	625	45	0.072	5.0246
	relB	Antitoxin for RelE, Qin prophage	10.025	43.697	15	80	5.33333	3.63129
	relE	Sequence-specific mRNA endoribonuclease, Qin prophage	18.379	47.794	33	105	3.18182	4.12057
	rep	ATP-dependent DNA helicase Rep, involved in DNA replication	48.151	3.242	607	50	0.0823723	5.0276
	rfaH	Transcription antitermination factor, LPS biosynthesis genes	62.978	3.753	192	14	0.0729167	3.42109
	rfbA	Glucose-1-phosphate thymidylyltransferase 1	243.507	5.499	1339	37	0.0276326	5.87501
	rfbB	TDP-glucose oxidoreductase-4,6 dehydratase	184.915	6.398	1252	53	0.0423323	5.85623
	rfbC	dTDP-4-deoxyrhamnose-3,5-epimerase	226.224	7.048	787	30	0.0381194	5.19042
	rfbD	dTDP-L-rhamnose synthase	186.24	6.118	1045	42	0.0401914	5.59334
	rffG	dTDP-glucose dehydratase	234.89	4.664	1564	38	0.0242967	6.07432
	rffH	Glucose-1-phosphate thymidylyltransferase	170.4	6.986	937	47	0.0501601	5.48955
	rhlB	ATP-dependent RNA helicase	274.932	18.846	2170	182	0.083871	6.83257
	rhlE	ATP-dependent RNA helicase, in RNA degradasome	125.146	1.825	1065	19	0.0178404	5.50577
	rho	Transcription termination factor Rho	622.497	14.67	4890	141	0.0288344	7.71322
	ribC	Riboflavin synthase	43.472	15.927	174	78	0.448276	4.27499
	ribE	Lumazine (6,7-dimethyl-8-ribityllumazine) synthase	264.265	16.421	776	59	0.0760309	5.3435
	ridA	Enamine/imine deaminase, reaction intermediate detoxification	162.885	6.775	393	20	0.0508906	4.29909
	rihA	Ribonucleoside hydrolase, pyrimidine specific	66.49	4.062	388	29	0.0747423	4.37839
	rihC	Ribonucleoside hydrolase	31.028	0.43	177	3	0.0169492	3.11706
	rimJ	Ribosomal protein S5 N-acetyltransferase	20.838	8.291	76	37	0.486842	3.12303
	rimK	Ribosomal protein S6 modification, C-terminal glutmate addition	56.486	4.21	318	29	0.091195	4.16875
	rimM	Ribosome maturation factor	2588.57	75.217	8860	315	0.035553	8.6018
	rimO	Ribosomal protein S12 methylthiotransferase	42.458	2.175	351	22	0.0626781	4.19397
	rimP	Factor required for maturation of 30S ribosomal subunits	1058.7	17.653	2990	61	0.0204013	6.96555
	rlmB	23S rRNA mG2251 2'-O-ribose methyltransferase, SAM-dependent	133.446	10.924	609	61	0.100164	5.10451
	rlmC	23S rRNA m(5)U747 methyltransferase, SAM-dependent	18.77	1.511	132	13	0.0984848	3.00419
	rlmF	23S rRNA m(6)A1618 methyltransferase, SAM-dependent	30.453	2.121	176	15	0.0852273	3.34641
	rlmG	23S rRNA m(2)G1835 methyltransferase, SAM-dependent	52.055	1.038	369	9	0.0243902	4.10213
	rlmH	23S rRNA m(3)Psi1915 pseudouridine methyltransferase	128.181	8.123	374	29	0.0775401	4.33907
	rlpA	Septal ring protein, suppressor of prc, minor lipoprotein	125.932	10.714	855	89	0.104094	5.59772
	rluB	23S rRNA pseudouridine(2605) synthase	313.838	5.387	1714	36	0.0210035	6.18468
	rluC	23S rRNA pseudouridine(955,2504,2580) synthase	111.61	6.008	668	44	0.0658683	5.09049
	rluF	23S rRNA pseudouridine(2604) synthase	40.788	3.304	222	22	0.0990991	3.70622
	rmf	Ribosome Modulation Factor RMF	71.606	10229.9	75	13110	174.8	11.1334
	rmuC	DNA recombination protein	103.001	1.285	917	14	0.0152672	5.2865
	rnb	RNase II	127.738	8.468	1541	125	0.0811162	6.33312
	rnd	RNase D, processes tRNA precursors	60.718	2.324	427	20	0.0468384	4.39432
	rne	RNase E	233.851	11.151	4645	271	0.0583423	7.79733
	rng	Endoribonuclease G involved in 16S rRNA processing	165.199	9.275	1514	104	0.0686922	6.251
	rnhB	RNase HII	198.281	4.831	738	22	0.0298103	5.06202
	rnpA	RNase P, C5 protein component	716.889	2.913	1609	8	0.00497203	6.00646
	rnr	Exoribonuclease R, RNase R	477.712	21.043	7273	392	0.053898	8.41723
	rnt	RNase T	37.624	2.428	152	12	0.0789474	3.13076
	rpe	D-ribulose-5-phosphate 3-epimerase	118.524	8.894	501	46	0.0918164	4.79884
	rph	Pseudogene reconstruction, RNase PH	68.774	4.211	307	23	0.0749186	4.05975
	rplA	50S ribosomal subunit protein L1	3947.61	133.695	17351	719	0.0414385	9.60026
	rplB	50S ribosomal subunit protein L2	4511.82	102.545	23122	643	0.027809	9.93653
	rplC	50S ribosomal subunit protein L3	7046.05	143.785	27675	691	0.0249684	10.1787
	rplD	50S ribosomal subunit protein L4	5268.78	115.517	19906	534	0.0268261	9.7153
	rplE	50S ribosomal subunit protein L5	12536.9	548.644	42207	2260	0.0535456	10.9458
	rplF	50S ribosomal subunit protein L6	6219.47	301.462	20706	1228	0.0593065	9.94979
	rplI	50S ribosomal subunit protein L9	2735.68	88.269	7675	303	0.0394788	8.41752
	rplJ	50S ribosomal subunit protein L10	5606.52	123.195	17407	468	0.0268857	9.52268
	rplK	50S ribosomal subunit protein L11	2825.1	101.451	7556	332	0.0439386	8.41933
	rplL	50S ribosomal subunit protein L7/L12	8120.25	269.706	18529	753	0.040639	9.69038
	rplM	50S ribosomal subunit protein L13	2097.51	94.728	5610	310	0.0552585	8.05195
	rplN	50S ribosomal subunit protein L14	5395.32	417.591	12513	1185	0.0947015	9.39608
	rplO	50S ribosomal subunit protein L15	6384.94	282.978	17316	939	0.0542273	9.66597
	rplP	50S ribosomal subunit protein L16	7862.62	198.711	20147	623	0.0309227	9.75627
	rplQ	50S ribosomal subunit protein L17	4127.32	98.66	9881	289	0.0292481	8.72272
	rplR	50S ribosomal subunit protein L18	9128.63	464.006	20147	1253	0.0621929	9.92517
	rplS	50S ribosomal subunit protein L19	3898.87	166.125	8459	441	0.0521338	8.62488
	rplT	50S ribosomal subunit protein L20	7187.8	619.106	15998	1686	0.105388	9.798
	rplU	50S ribosomal subunit protein L21	3034.71	260.503	5903	620	0.105031	8.36129
	rplV	50S ribosomal subunit protein L22	6284.42	173.608	13047	441	0.0338009	9.14776
	rplW	50S ribosomal subunit protein L23	5067.62	120.276	9573	278	0.02904	8.67609
	rplX	50S ribosomal subunit protein L24	6495.35	400.351	12756	962	0.0754155	9.33296
	rplY	50S ribosomal subunit protein L25	1274.18	34.958	2264	76	0.0335689	6.64459
	rpmB	50S ribosomal subunit protein L28	1843.56	156.536	2724	283	0.103891	7.24646
	rpmC	50S ribosomal subunit protein L29	3228.84	138.602	3865	203	0.0525226	7.50473
	rpmD	50S ribosomal subunit protein L30	9152.48	423.864	10271	582	0.0566644	8.92732
	rpmF	50S ribosomal subunit protein L32	2185.65	42.191	2371	56	0.0236187	6.65557
	rpmG	50S ribosomal subunit protein L33	2126.23	190.395	2227	244	0.109564	6.98245
	rpmH	50S ribosomal subunit protein L34	1977.1	37.189	1738	40	0.023015	6.21516
	rpmI	50S ribosomal subunit protein A (L35)	5114.1	441.608	6313	667	0.105655	8.46057
	rpmJ	50S ribosomal subunit protein X (L36)	3111.99	154.621	2270	138	0.060793	6.78773
	rpoA	RNA polymerase, alpha subunit	7787.07	176.775	48063	1335	0.027776	10.9902
	rpoB	RNA polymerase, beta subunit	1202.57	102.199	30207	3141	0.103983	10.7079
	rpoE	RNA polymerase sigma E factor	339.453	135.871	1219	597	0.489746	7.20218
	rpoS	RNA polymerase subunit, stress and stationary phase sigma S	163.79	345.75	1014	2619	2.58284	8.921
	rprA	Positive regulatory antisense sRNA for rpoS translation	93.818	4659.95	62	3768	60.7742	9.33415
	rpsA	30S ribosomal subunit protein S1	3944.31	183.012	41165	2337	0.0567715	10.9267
	rpsB	30S ribosomal subunit protein S2	3674.35	151.677	16631	840	0.0505081	9.58825
	rpsC	30S ribosomal subunit protein S3	9030.26	212.511	39522	1138	0.0287941	10.7142
	rpsD	30S ribosomal subunit protein S4	7732.42	210.465	29937	997	0.0333033	10.34
	rpsE	30S ribosomal subunit protein S5	10224.7	388.854	32128	1495	0.0465326	10.5151
	rpsF	30S ribosomal subunit protein S6	2599.58	46.015	6418	139	0.0216578	8.06061
	rpsG	30S ribosomal subunit protein S7, mutated stop codon	4186.98	268.253	14096	1105	0.078391	9.49114
	rpsH	30S ribosomal subunit protein S8	9077.38	393.943	22241	1181	0.0531001	10.0204
	rpsI	30S ribosomal subunit protein S9	2693.3	96.734	6599	290	0.0439461	8.22519
	rpsJ	30S ribosomal subunit protein S10	8080.56	159.663	15718	380	0.0241761	9.3601
	rpsK	30S ribosomal subunit protein S11	7792.46	167.394	18947	498	0.0262838	9.64111
	rpsL	30S ribosomal subunit protein S12	3745.18	205.902	8756	589	0.0672682	8.75171
	rpsM	30S ribosomal subunit protein S13	5976.06	206.002	13301	561	0.0421773	9.22197
	rpsN	30S ribosomal subunit protein S14	9828.3	475.53	18750	1110	0.0592	9.80635
	rpsO	30S ribosomal subunit protein S15	3900.64	99.533	6566	205	0.0312214	8.14805
	rpsP	30S ribosomal subunit protein S16	2532.22	94.765	3931	180	0.0457899	7.49389
	rpsQ	30S ribosomal subunit protein S17	7594.05	301.254	12073	586	0.0485381	9.11703
	rpsR	30S ribosomal subunit protein S18	1732.72	39.673	2463	69	0.0280146	6.73364
	rpsS	30S ribosomal subunit protein S19	7121.9	147.067	12388	313	0.0252664	9.02437
	rpsT	30S ribosomal subunit protein S20	1977.03	113.712	3254	229	0.0703749	7.34771
	rpsU	30S ribosomal subunit protein S21	1365.61	90.429	1839	149	0.0810223	6.58388
	rrfA	5S rRNA of rrnA operon	33426.9	56342.2	25008	51575	2.06234	13.2544
	rrfB	5S rRNA of rrnB operon	33354.7	55995.9	24954	51258	2.0541	13.2461
	rrfC	5S rRNA of rrnC operon	24244.1	47718.6	18138	43681	2.40826	12.9947
	rrfD	5S rRNA of rrnD operon	25374.9	48175.2	18984	44099	2.32296	13.0128
	rrfE	5S rRNA of rrnE operon	33178.3	55846.3	24822	51121	2.0595	13.2419
	rrfG	5S rRNA of rrnG operon	25019.4	49193.3	18718	45031	2.40576	13.0387
	rrfH	5S rRNA of rrnH operon	24155.9	47986.2	18072	43926	2.43061	13.0016
	rrlA	23S rRNA of rrnA operon	12563.3	29383.6	227537	651141	2.86169	16.8737
	rrlB	23S rRNA of rrnB operon	12255.9	29106.6	221892	644780	2.90583	16.858
	rrlC	23S rRNA of rrnC operon	13848	31879.6	250717	706210	2.81676	16.9925
	rrlD	23S rRNA of rrnD operon	12586.2	29808	227872	660318	2.89776	16.8926
	rrlE	23S rRNA of rrnE operon	12228.8	29134.9	221403	645408	2.91508	16.8591
	rrlG	23S rRNA of rrnG operon	12658.6	29808.5	229183	660330	2.88123	16.8932
	rrlH	23S rRNA of rrnH operon	12249	28885.5	221768	639882	2.88537	16.8477
	rrsA	16S rRNA of rrnA operon	3805.65	11526.3	36586	135581	3.70582	14.5862
	rrsB	16S rRNA of rrnB operon	3823.75	11534.3	36760	135675	3.69083	14.5876
	rrsC	16S rRNA of rrnC operon	4067.89	12368.1	39107	145483	3.72013	14.6876
	rrsD	16S rRNA of rrnD operon	3880.76	11795	37308	138742	3.71883	14.6192
	rrsE	16S rRNA of rrnE operon	3804.2	11530.3	36572	135628	3.70852	14.5867
	rrsG	16S rRNA of rrnG operon	3578.16	11279.6	34399	132679	3.85706	14.5519
	rrsH	16S rRNA of rrnH operon	3793.17	11481.3	36466	135052	3.7035	14.5806
	rseA	Anti-RpoE sigma factor, spans inner membrane	447.439	168.547	1816	837	0.460903	7.71995
	rseC	SoxR iron-sulfur cluster reduction factor component	124.308	8.739	372	32	0.0860215	4.36456
	rseP	Inner membrane zinc RIP metalloprotease	252.393	16.181	2129	167	0.0784406	6.78046
	rsfS	Ribosomal silencing factor	160.398	12.779	318	31	0.0974843	4.1919
	rsmA	16S rRNA m(6)A1518, m(6)A1519 dimethyltransferase, SAM-dependent	272.989	23.922	1399	150	0.107219	6.30904
	rsmB	16S rRNA m(5)C967 methyltransferase, SAM-dependent	113.646	8.333	914	82	0.0897155	5.63204
	rsmC	16S rRNA m(2)G1207 methyltransferase, SAM-dependent	68.076	5.462	438	43	0.0981735	4.63692
	rsmD	16S rRNA m(2)G966 methyltransferase, SAM-dependent	36.808	2.855	137	13	0.0948905	3.04279
	rsmF	16S rRNA m(5)C1407 methyltransferase, SAM-dependent	21.275	1.457	191	16	0.0837696	3.45107
	rsmG	16S rRNA m(7)G527 methyltransferase, SAM-dependent	87.396	6.092	340	29	0.0852941	4.23834
	rspR	Transcriptional repressor for rspAB	71.21	6.106	305	32	0.104918	4.16138
	rstB	Sensory histidine kinase of RstAB two-component system, low Mg-responsive via PhoQP	27.349	1.712	222	17	0.0765766	3.62803
	rsxA	SoxR iron-sulfur cluster reduction factor component	71.104	4.28	258	19	0.0736434	3.81968
	rsxB	SoxR iron-sulfur cluster reduction factor component	68.979	3.17	249	14	0.0562249	3.70753
	rsxC	SoxR iron-sulfur cluster reduction factor component	75.545	2.949	1047	50	0.0477555	5.63285
	rsxD	SoxR iron-sulfur cluster reduction factor component	80.729	2.104	533	17	0.0318949	4.62856
	rsxE	SoxR iron-sulfur cluster reduction factor component	85.269	2.072	370	11	0.0297297	4.12874
	rsxG	SoxR iron-sulfur cluster reduction factor component	96.084	2.533	372	12	0.0322581	4.14674
	rtcR	Transcriptional regulator for rtcAB	24.275	0.574	242	7	0.0289256	3.56571
	rtn	Predicted membrane-anchored cyclic-di-GMP phosphodiesterase	28.433	1.263	276	15	0.0543478	3.83776
	rttR	rtT sRNA, processed from tyrT transcript	211.988	3.833	226	5	0.0221239	3.45044
	ruvC	RuvC endonuclease, Holliday structure resolvase	181.6	3.265	591	13	0.0219966	4.72202
	rybB	sRNA effector of ompC and ompW mRNA instability	213.187	2173.8	105	1310	12.4762	7.82048
	ryeA	Novel sRNA, function unknown	210.643	26508.5	327	50351	153.979	13.0761
	ryfD	Novel sRNA, function unknown	1470.5	4962.24	1311	5413	4.12891	9.92832
	ryhB	Regulatory sRNA mediating positive Fur regulon response	87.328	1313.83	49	902	18.4082	7.26706
	ryjA	Novel sRNA, function unknown	8.02	975.698	7	1042	148.857	7.46253
	sapF	Antimicrobial peptide ABC transporter ATPase	40.149	3.411	202	21	0.10396	3.59427
	sbmC	DNA gyrase inhibitor	18.612	33.188	55	120	2.18182	4.38498
	sdaA	L-serine dehydratase 1	57.814	170.756	492	1778	3.61382	8.32621
	sdaB	L-serine dehydratase 2	684.622	28.173	5839	294	0.0503511	8.08381
	sdaC	L-serine:H+ symport permease, threonine-insensitive	861.797	51.929	6931	511	0.0737267	8.4476
	sdhA	Succinate dehydrogenase (SQR) flavoprotein subunit	500.438	44.513	5513	600	0.108834	8.27961
	sdhB	Succinate dehydrogenase (SQR) iron-sulfur protein	498.195	30.35	2227	166	0.0745397	6.8264
	sdiA	Quorum-sensing ftsQAZ-P2, acrABCDE transcriptional activator	71.436	1.632	322	9	0.0279503	3.9369
	secA	Preprotein translocase secAYEG receptor/ATPase subunit	380.071	28.728	6412	593	0.0924828	8.42402
	secD	SecDFyajC inner membrane secretion protein complex subunit	252.401	10.286	2908	145	0.0498624	7.08531
	secE	SecYEG inner membrane translocon core subunit	905.58	54.622	2168	160	0.0738007	6.78469
	secF	SecDFyajC inner membrane secretion protein complex subunit	325.746	14.161	1974	105	0.0531915	6.55188
	secG	SecYEG inner membrane translocon secA-interacting subunit	1564.48	87.395	3248	222	0.0683498	7.33528
	secM	Secretion monitor controlling secA expression	273.27	18.654	874	73	0.083524	5.54259
	secY	SecYEG inner membrane translocon core subunit	6831.84	240.827	56734	2447	0.0431311	11.3161
	selC	Selenocysteyl tRNA(UCA) (converted from serine tRNA)	308.977	1331.62	183	965	5.27322	7.40937
	serT	Serine tRNA(UGA) 1	158.575	528.837	87	355	4.08046	5.9542
	serV	Serine tRNA(GCU) 3	1193.5	8862.1	692	6287	9.08526	10.1042
	serW	Serine tRNA(GGA) 5	231.483	1142.59	127	767	6.03937	7.06563
	serX	Serine tRNA(GGA) 5	207.788	1083	114	727	6.37719	6.98424
	sgcQ	Putative gene in sgc gene cluster, function unknown	44.721	3.411	225	21	0.0933333	3.70466
	sibE	Antisense sRNA regulator of toxic IbsE protein	385.181	1134.59	341	1229	3.60411	7.78947
	sixA	Phosphohistidine phosphatase affecting ArcB H-D phosphorelay	54.456	93.059	165	345	2.09091	5.98748
	slmA	DNA-binding anti-FtsZ division inhibitor, dimeric	69.318	2.415	258	11	0.0426357	3.70297
	slp	Outer membrane lipoprotein, stationary phase inducible	5.658	71.21	20	308	15.4	5.6795
	smrB	Predicted DNA endonuclease, function unknown	55.5	4.275	191	18	0.0942408	3.48617
	smtA	Putative methyltransferase, SAM-dependent, Hns-regulated	92.851	3.836	455	23	0.0505495	4.49635
	sodB	Superoxide dismutase, Fe	320.796	8.334	1164	37	0.0317869	5.70132
	sodC	Superoxide dismutase, Cu, Zn, periplasmic	16.9	67.053	55	267	4.85455	5.51438
	sokB	Antisense sRNA blocking mokB, and hence hokB, translation	103.113	1268.78	36	542	15.0556	6.52202
	speD	S-adenosylmethionine decarboxylase, spermidine biosynthesis	226.171	7.255	1121	44	0.0392507	5.68649
	speE	Spermidine synthase	186.853	10.131	1010	67	0.0663366	5.66959
	spoT	ppGpp 3'-pyrophosphohydrolase and ppGpp synthase II	288.625	10.94	3795	176	0.0463768	7.44672
	spy	Periplasmic ATP-independent protein refolding chaperone	4.951	56.375	15	209	13.9333	5.09397
	sroH	Novel sRNA, function unknown	236.114	635.104	237	780	3.29114	7.13398
	sseB	Enhances serine sensitivity (inhibits homoserine deHase) on lactate	77.619	5.568	376	33	0.087766	4.38597
	sslE	Putative secreted and surface-associated lipoprotein mucinase	19.298	0.804	549	28	0.0510018	4.75468
	ssrA	tmRNA, 10Sa RNA	14134	65100.7	31987	180267	5.63563	14.9694
	ssrS	6S sRNA inhibits RNA polymerase promoter binding	35257.7	245027	40226	342050	8.50321	15.8752
	sufA	Scaffold protein for assembly of iron-sulfur clusters	4.782	44.763	11	126	11.4545	4.31401
	sufB	SufBCD Fe-S assembly scaffold, FADH2-dependent	10.456	49.248	97	559	5.76289	6.60318
	sufC	SufBCD Fe-S cluster assembly scaffold protein, ATP-binding protein	9.233	42.995	43	245	5.69767	5.37385
	sufD	SufBCD Fe-S assembly scaffold, FADH2-dependent	11.223	36.277	89	352	3.95506	5.94416
	sufS	Cysteine desulfurase, stimulated by SufE	8.539	27.271	65	254	3.90769	5.45659
	suhB	Inositol-1-monophosphatase	164.388	5.87	824	36	0.0436893	5.28044
	symR	sRNA destabilizing divergent and overlapping symE mRNA	1095.7	3025.33	526	1777	3.37833	8.33125
	tadA	A34-tRNA adenosine deaminase	55.057	3.902	173	15	0.0867052	3.32828
	talA	Transaldolase A	4.048	102.833	24	746	31.0833	6.98125
	tam	Trans-aconitate 2-methyltransferase, SAM-dependent	4.861	21.417	23	124	5.3913	4.32959
	tamB	Translocation and assembly module for autotransporter export	53.678	2.324	1265	67	0.0529644	5.92287
	tatB	Protein translocase, Sec-independent	174.386	9.654	561	38	0.0677362	4.85681
	tatC	Protein translocase, Sec-independent	139.961	3.712	678	22	0.0324484	4.95863
	tatD	Quality control of Tat-exported FeS proteins	52.442	1.339	256	8	0.03125	3.64837
	tatE	Protein translocase, Sec-independent	25.947	71.972	33	112	3.39394	4.21405
	tcdA	tRNA threonylcarbamoyladenosine dehydratase	51.677	3.574	260	22	0.0846154	3.87003
	tff	Novel sRNA, function unknown	2100.51	101.211	1781	105	0.0589556	6.43451
	tgt	tRNA-guanine transglycosylase	252.541	8.716	1776	75	0.0422297	6.34707
	thiI	tRNA s(4)U8 sulfurtransferase, activated by IscS	130.178	5.519	1176	61	0.0518707	5.81522
	thiP	Thiamine/thiamine pyrophosphate ABC transporter permease	20.709	0.732	208	9	0.0432692	3.42178
	thrB	Homoserine kinase	210.426	16.439	1224	117	0.0955882	6.06999
	thrC	Threonine synthase	234.178	13.343	1879	131	0.0697179	6.56203
	thrS	Threonine--tRNA ligase, autogenously regulated	711.854	44.717	8561	658	0.0768602	8.76627
	thrT	Threonine tRNA(GGU) 3	164.619	2746.03	78	1592	20.4103	8.09438
	thrU	Threonine tRNA(UGU) 4	504.409	2078.5	239	1205	5.04184	7.73619
	thrV	Threonine tRNA(GGU) 1 in rrnD	717.57	1445.46	340	838	2.46471	7.27013
	thrW	Threonine tRNA(CGU) 2	139.293	729.63	66	423	6.40909	6.18497
	thyA	Thymidylate synthase	60.326	2.473	299	15	0.0501672	3.92848
	tig	Trigger factor, protein folding chaperone	639.739	43.798	5181	434	0.0837676	8.07758
	tktA	Transketolase A	320.876	11.319	3985	172	0.0431619	7.49947
	tktB	Transketolase B	5.363	97.73	67	1494	22.2985	8.00057
	tolR	Colicin import	139.834	11.001	374	36	0.0962567	4.41087
	topB	Topoisomerase III	115.516	4.076	1413	61	0.0431706	6.03003
	tpiA	Triosephosphate isomerase	169.796	67.253	813	394	0.484625	6.60393
	treB	Trehalose permease PTS EIIBC component	132.763	1.752	1177	19	0.0161427	5.6349
	treC	Trehalose-6-phosphate hydrolase, osmoprotectant	125.141	0.792	1292	10	0.00773994	5.71791
	treF	Cytoplasmic trehalase	5.249	14.063	54	177	3.27778	4.92626
	trmD	tRNA m(1)G37 methyltransferase, SAM-dependent	1622.36	59.401	7768	348	0.0447992	8.46365
	trmH	tRNA mG18 2'-O-methyltransferase, SAM-dependent	188.526	1.9	811	10	0.0123305	5.10343
	trmJ	tRNA mC32,mU32 2'-O-methyltransferase, SAM-dependent	195.248	15.391	902	87	0.0964523	5.64176
	trmL	tRNA (Leu) mC34,mU34 2'-O-ribose methyltransferase, SAM-dependent	57.527	0.553	170	2	0.0117647	3.04698
	trmN	tRNA1(Val) (adenine(37)-N6)-methyltransferase	35.209	2.309	162	13	0.0802469	3.21953
	trpD	Anthranilate synthase component II, bifunctional	7.236	15.113	72	184	2.55556	5.01608
	trpE	Anthranilate synthase component I	3.284	8.387	32	100	3.125	4.046
	truB	tRNA pseudouridine(55) synthase	433.329	10.543	2553	76	0.0297689	6.79403
	truD	tRNA(Glu) pseudouridine(13) synthase	120.68	5.244	790	42	0.0531646	5.26632
	tsaB	tRNA(NNU) t(6)A37 threonylcarbamoyladenosine modification	106.932	3.767	464	20	0.0431034	4.49081
	tsaE	tRNA(NNU) t(6)A37 threonylcarbamoyladenosine modification	42.009	15.606	121	55	0.454545	3.75142
	tsf	Translation elongation factor EF-Ts	2296.59	150.479	12199	978	0.0801705	9.29161
	tsgA	Putative transporter, tellurite-inducible, function unknown	25.919	1.996	191	18	0.0942408	3.48617
	tsx	Outer membrane channel for nucleosides	1291.52	7.11	7126	48	0.0067359	8.12034
	tusD	mnm(5)-s(2)U34-tRNA 2-thiolation step sulfurtransferase	81.65	5.081	197	15	0.0761421	3.46648
	typA	GTPase, regulatory, ribosome-associated	640.009	47.578	7278	662	0.0909591	8.59915
	tyrB	Tyrosine aminotransferase	39.629	2.415	295	22	0.0745763	4.00435
	tyrP	Tyrosine:H+ symport permease	37.585	2.38	284	22	0.0774648	3.96362
	ubiB	Regulator of octaprenylphenol hydroxylation, ubiquinone synthesis	194.608	6.87	1991	86	0.0431944	6.51341
	ubiD	3-octaprenyl-4-hydroxybenzoate carboxylyase	229.324	12.372	2136	141	0.0660112	6.72654
	ubiE	Ubiquinone/menaquinone biosynthesis methyltransferase	278.575	18.901	1313	109	0.083016	6.11465
	ubiH	2-octaprenyl-6-methoxyphenol hydroxylase	124.89	11.119	918	100	0.108932	5.71791
	ubiI	2-octaprenylphenol hydroxylase, ubiquinone biosynthesis	90.399	3.596	678	33	0.0486726	5.03426
	ubiJ	Aerobic ubiquinone synthesis protein, SCP2 family protein	213.864	12.979	808	60	0.0742574	5.39231
	ucpA	Furfural resistance, predicted oxidoreductase, COG1028 family	143.994	7.448	711	45	0.0632911	5.16577
	udk	Uridine-cytidine kinase	54.465	4.288	218	21	0.0963303	3.67207
	udp	Uridine phosphorylase	434.885	30.623	2066	178	0.0861568	6.77292
	ugd	UDP-glucose 6-dehydrogenase	22.678	1.236	165	11	0.0666667	3.19903
	ugpB	sn-Glycerol-3-phosphate ABC transporter periplasmic binding protein	2.192	14.632	18	147	8.16667	4.57029
	ugpQ	Glycerophosphodiester phosphodiesterase	9.486	23.082	44	131	2.97727	4.47461
	uhpB	Membrane sensor kinase protein controlling UhpA activity	51.865	1.396	486	16	0.0329218	4.5084
	uhpC	Glc6P transporter	44.595	2.086	367	21	0.0572207	4.23245
	umpG	UMP phosphatase, nucleotidase, 5- or 3'-monophosphates	119.351	6.193	567	36	0.0634921	4.85337
	uraA	Uracil permease	26.484	0.305	213	3	0.0140845	3.34313
	uspB	Universal stress protein B, confers ethanol resistance in stationary phase	24.346	145.918	51	374	7.33333	5.99513
	uspF	Stress-induced protein, binds ATP	14.749	42.492	40	141	3.525	4.56865
	uup	DNA-binding ATPase involved in replication	113.741	9.413	1353	137	0.101256	6.23639
	uvrD	ATP-dependent 3'-5' DNA helicase II	112.345	7.939	1515	131	0.0864686	6.33293
	valS	Valine--tRNA ligase	237.957	20.701	4237	451	0.106443	7.89102
	valV	Valine tRNA(GAC) 2B	299.965	1242.82	144	730	5.06944	7.00329
	valW	Valine tRNA(GAC) 2A	174.98	987.446	84	580	6.90476	6.64813
	waaA	3-deoxy-D-manno-octulosonate(Kdo)-lipid A transferase	50.579	4.308	403	42	0.104218	4.54422
	waaB	Lipopolysaccharide 1,6-galactosyltransferase	56.882	3.52	383	29	0.075718	4.36448
	waaC	LPS heptosyltransferase I	75.855	1.502	454	11	0.0242291	4.37762
	waaF	ADP-heptose:LPS heptosyltransferase II	140.789	5.76	919	46	0.0500544	5.46204
	waaG	UDP-glucose:(heptosyl)LPS alpha-1,3-glucosyltransferase	82.266	4.428	577	38	0.0658579	4.88765
	waaL	LPS core biosynthesis	79.944	2.497	628	24	0.0382166	4.88095
	waaO	Lipopolysaccharide 1,3-glucosyltransferase	60.228	4.627	383	36	0.0939948	4.43516
	waaP	Lipopolysaccharide kinase	75.777	3.286	377	20	0.0530504	4.2518
	waaQ	Glycosyltransferase needed for heptose region of LPS core	64.314	4.686	415	37	0.0891566	4.5274
	waaR	Lipopolysaccharide 1,2-glucosyltransferase	44.949	2.578	285	20	0.0701754	3.94111
	waaS	Lipopolysaccharide rhamnose:KdoIII transferase	46.611	1.401	272	10	0.0367647	3.74984
	waaU	Adds terminal GlcNac side branch to the lipopolysaccharide core prior to attachment of the O antigen	36.44	0.854	244	7	0.0286885	3.57554
	waaY	LPS core biosynthesis	64.48	2.438	281	13	0.0462633	3.83033
	waaZ	Lipopolysaccharide KdoIII:KdoII transferase	52.525	1.539	279	10	0.0358423	3.77973
	wbbH	O-antigen polymerase	213.452	6.066	1553	54	0.0347714	6.11977
	wbbI	d-Galf:alpha-d-Glc beta-1,6-galactofuranosyltransferase	204.334	6.601	1265	50	0.0395257	5.85664
	wbbJ	Predicted lipopolysaccharide biosynthesis O-acetyl transferase	224.72	3.771	828	17	0.0205314	5.17366
	wbbK	Involved in lipopolysaccharide biosynthesis	131.443	1.992	917	17	0.0185387	5.30346
	wbbL	Pseudogene reconstruction, rhamnosyl transferase	176.582	3.233	491	11	0.0224033	4.47427
	wcaN	Putative regulatory subunit for GalU	92.758	37.099	517	253	0.489362	5.9546
	wecA	UDP-GlcNAc:undecaprenylphosphate GlcNAc-1-P transferase	166.5	7.956	1146	67	0.0584642	5.81038
	wecB	UDP-GlcNAc-2-epimerase	187.627	7.302	1323	63	0.047619	5.95975
	wecC	UDP-ManNAcA dehydrogenase	223.516	5.501	1760	53	0.0301136	6.27105
	wecD	TDP-fucosamine acetyltransferase	191.289	7.574	805	39	0.0484472	5.27053
	wecE	Lipid III biosynthesis	125.936	6.954	888	60	0.0675676	5.49478
	wecF	TDP-Fuc4NAc:Lipid II transferase	106.932	3.641	720	30	0.0416667	5.08465
	wecG	UDP-ManNAcA transferase	61.475	3.361	284	19	0.0669014	3.92401
	wrbA	NAD(P)H:quinone oxidoreductase, type IV NQO	3.761	176.985	14	806	57.5714	7.08991
	wzxB	Predicted polisoprenol-linked O-antigen translocating flippase	232.885	4.412	1812	42	0.0231788	6.27455
	wzxE	O-antigen translocating flippase	123.985	3.982	967	38	0.0392968	5.48111
	wzyE	Wzy protein involved in ECA polysaccharide chain elongation	75.161	2.422	634	25	0.0394322	4.89959
	wzzE	Enterobacterial common antigen ECA chain length determination	157.487	8.765	1028	70	0.0680934	5.70238
	xerC	Tyrosine recombinase XerCD, resolves chromosome dimers	119.091	5.846	666	40	0.0600601	5.06079
	xylA	D-xylose isomerase	2.91	6.044	24	61	2.54167	3.28743
	yaaJ	Putative transporter, sodium:alanine (SAF) symporter family	16.813	0.824	150	9	0.06	3.05179
	yabP	Pseudogene reconstruction, pentapeptide repeats-containing	51.94	3.578	261	22	0.0842912	3.87407
	yacH	DUF3300 family protein, function unknown	16.265	1.343	188	19	0.101064	3.48733
	yadE	Polysaccharide deacetylase-like protein, function unknown	29.471	2.238	226	21	0.0929204	3.70925
	yaeP	UPF0253 family protein, function unknown	29.526	56.741	37	87	2.35135	3.86928
	yahK	Aldehyde reductase, NADPH-dependent, Zn-containing	3.666	38.578	24	309	12.875	5.68892
	yajC	SecDFyajC membrane secretion complex subunit	272.628	21.258	566	54	0.0954064	4.98311
	yajG	Probable lipoprotein, function unknown	86.432	5.207	312	23	0.0737179	4.07713
	ybaL	Potassium transporter homolog, function unknown	86.081	6.644	900	85	0.0944444	5.63023
	ybaT	Predicted amino acid transporter	2.853	56.979	23	562	24.4348	6.56696
	ybaY	Novel verified lipoprotein, function unknown	5.878	63.601	21	278	13.2381	5.5289
	ybdK	Weak gamma-glutamyl:cysteine ligase activity	2.437	14.995	17	128	7.52941	4.35784
	ybdR	Putative zinc-type alcohol dehydrogenase	3.495	17.458	27	165	6.11111	4.76565
	ybeD	UPF0250 family protein	63.187	128.609	104	259	2.49038	5.53533
	ybeL	DUF1451 family protein	10.959	88.752	33	327	9.90909	5.78211
	ybgS	Putative secreted protein, function unknown	1.684	196.81	4	572	143	6.5815
	ybhA	Pyridoxal phosphate (PLP) phosphatase	28.006	2.401	143	15	0.104895	3.13078
	ybhB	Raf kinase inhibitor RKIP homolog, function unknown	19.84	39.575	59	144	2.44068	4.64818
	ybiR	Putative ArsB family transporter	35.548	1.523	248	13	0.0524194	3.68788
	ybiT	ABC-F family putative regulatory ATPase, function unknown	124.553	9.957	1237	121	0.0978173	6.09448
	ybjX	DUF535 family protein, function unknown	81.41	4.489	504	34	0.0674603	4.70789
	ycaC	Predicted hydrolase, isochorismatase family, function unknown	1.535	21.953	6	105	17.5	4.01054
	ycaD	Predicted MFS transporter, function unknown	4.328	14.033	31	123	3.96774	4.34376
	ycaO	Ribosomal protein S12 methylthiotransferase accessory factor	141.726	2.457	1556	33	0.0212082	6.05047
	ycaQ	DUF1006 family protein, function unknown	28.879	0.957	222	9	0.0405405	3.4971
	yccJ	Uncharacterized protein	11.256	303.581	16	528	33	6.47107
	yccS	Putative transporter, FUSC superfamily inner membrane protein, tandem domains	37.53	2.921	504	48	0.0952381	4.82066
	yccU	Oleic-acid induced protein	15.497	30.398	40	96	2.4	4.02093
	ycdZ	DUF1097 family inner membrane protein	292.107	8.26	896	31	0.0345982	5.35241
	yceD	DUF177 family protein	1844.88	57.761	6004	230	0.0383078	8.05927
	yceK	Outer membrane integrity lipoprotein	19.698	56.347	28	98	3.5	3.99983
	ycgB	SpoVR family stationary phase protein, function unknown	3.557	59.688	34	698	20.5294	6.88899
	ycgM	Function unknown	34.267	13.109	141	66	0.468085	4.00421
	ycgZ	Connector protein for RcsB regulation of biofilm and acid-resistance	5.414	65.269	8	118	14.75	4.20174
	ychH	DUF2583 family putative inner membrane stress-induced protein	43.118	244.329	75	520	6.93333	6.4868
	ychJ	UPF0225 family protein	62.552	2.285	179	8	0.0446927	3.23063
	ychQ	Inner membrane protein, Salmonella sirB2 ortholog, function unknown	87.341	6.671	214	20	0.0934579	3.63717
	yciF	Rubrerythrin/ferritin-like putative metal-binding protein	0.64	15.176	2	58	29	3.01967
	yciK	COG1028 family putative oxidoreductase	18.386	7.254	87	42	0.482759	3.31634
	yciO	Predicted RNA binding protein	54.499	19.843	211	94	0.445498	4.55297
	yciT	Global regulator of transcription, DeoR family	33.149	2.272	155	13	0.083871	3.17252
	ycjF	UPF0283 family inner membrane heat shock protein	12.083	19.874	80	161	2.0125	4.84985
	ycjX	Predicted DUF463 family P-loop NTPase, heat-inducible	18.013	45.104	157	481	3.06369	6.43089
	ydcF	DUF218 family SAM-binding protein, function unknown	9.211	27.331	46	167	3.63043	4.82637
	ydcJ	Putative metalloenzyme	1.909	36.284	16	372	23.25	5.95476
	ydcK	Function unknown	1.635	10.69	10	80	8	3.60177
	ydcL	Novel verified lipoprotein	14.865	29.393	62	150	2.41935	4.71214
	ydcS	Putative ABC transporter periplasmic binding protein	3.079	22.878	22	200	9.09091	5.04103
	ydcT	Putative ABC transporter ATPase	2.847	6.981	18	54	3	3.05988
	yddE	PhzC-PhzF family predicted enzyme, function unknown	12.918	5.132	72	35	0.486111	3.04142
	ydeI	Hydrogen peroxide resistance OB fold protein	1.224	37.693	3	113	37.6667	4.11453
	ydeJ	Inactive PncC domain protein, function unknown	4.327	13.64	14	54	3.85714	3.02224
	ydfG	NADP-dependent 3-hydroxy acid dehydrogenase	74.509	27.552	347	157	0.45245	5.29672
	ydgI	Putative arginine/ornithine antiporter	34.33	2.37	296	25	0.0844595	4.04582
	ydgJ	Putative oxidoreductase	32.973	12.845	214	102	0.476636	4.63687
	ydhR	Predicted monooxygenase, function unknown	235.879	6.426	450	15	0.0333333	4.4065
	yeaG	Protein kinase, function unknown	2.487	135.225	30	1996	66.5333	8.41225
	yeaH	UPF0229 family protein, function unknown	1.249	31.242	10	306	30.6	5.65812
	yeaQ	UPF0410 family protein, function unknown	27.699	113.192	43	215	5	5.1846
	yebC	Function unknown, expressed protein, UPF0082 family	253.909	18.045	1173	102	0.0869565	5.97242
	yebF	Extracellular Colicin M immunity family protein	66.945	26.439	149	72	0.483221	4.11535
	yebO	Predicted inner membrane protein, function unknown	154.829	6.373	278	14	0.0503597	3.832
	yebV	Function unknown	25.718	71.354	38	129	3.39474	4.43481
	yebZ	Inner membrane protein, function unknown	82.312	4.355	448	29	0.0647321	4.53481
	yecD	Isochorismatase family protein, function unknown	24.046	9.479	85	41	0.482353	3.28106
	yedJ	Predicted HD superfamily phosphohydrolase, function unknown	18.437	6.781	80	36	0.45	3.13094
	yedP	Predicted mannosyl-3-phosphoglycerate phosphatase	2.948	30.363	15	189	12.6	4.94252
	yedS	Pseudogene reconstruction, outer membrane protein homolog	3.765	8.681	28	79	2.82143	3.68607
	yeeN	UPF0082 family protein, function unknown	89.259	1.28	399	7	0.0175439	4.1756
	yeeY	Putative LysR family transcriptional regulator	20.697	8.458	120	60	0.5	3.82633
	yegD	Putatitve DnaK-like chaperone, function unknown	35.209	0.775	297	8	0.026936	3.82614
	yegP	UPF0339 family protein	3.853	78.34	8	199	24.875	5.0067
	yegQ	U32 peptidase family protein	62.416	22.426	530	233	0.439623	5.88755
	yegS	Phosphatidylglycerol kinase, metal-dependent	3.03	32.919	17	226	13.2941	5.2147
	yehS	DUF1456 family protein, function unknown	81.05	6.958	238	25	0.105042	3.82141
	yehT	Stationary phase response regulator inducing yjiY	90.001	1.457	404	8	0.019802	4.20219
	yehU	Stationary phase sensor kinase regulating yjiY	51.373	2.022	540	26	0.0481481	4.71947
	yehY	Putative ABC transporter permease	3.047	7.472	22	66	3	3.38715
	yeiB	Predicted inner membrane protein, function unknown	34.905	1.472	252	13	0.0515873	3.706
	yeiP	Elongation factor P-like protein, function unknown	69.702	3.889	249	17	0.0682731	3.75221
	yeiR	Zn-stimulated GTPase involved in zinc homeostasis	34.127	1.328	210	10	0.047619	3.45023
	yejF	Microcin C ABC transporter ATPase	77.576	5.112	769	62	0.0806242	5.3506
	yejM	Essential inner membrane DUF3413 domain protein	89.535	5.285	983	71	0.0722279	5.65817
	yfbS	Putative transporter, function unknown	24.939	1.502	285	21	0.0736842	3.95429
	yfbT	Sugar phosphatase	36.958	14.7	150	73	0.486667	4.13191
	yfcA	TauE/TSUP family inner membrane protein	82.773	3.075	418	19	0.0454545	4.35961
	yfcG	GSH-dependent disulfide bond oxidoreductase	3.465	14.566	14	72	5.14286	3.46307
	yfcL	Uncharacterized protein, function unknown	82.211	5.168	143	11	0.0769231	3.04358
	yfcO	DUF2544 family predicted outer membrane protein	28.684	2.073	147	13	0.0884354	3.11653
	yfcZ	UPF0381 family protein	57.968	21.619	103	47	0.456311	3.51664
	yfeA	Predicted cyclic-di-GMP phosphodiesterase	27.319	1.496	373	25	0.0670241	4.2939
	yfeD	Predicted DNA-binding protein, DUF1323 family	86.117	6.671	211	20	0.0947867	3.62258
	yfeW	Penicillin binding protein PBP4B	19.911	0.904	162	9	0.0555556	3.13768
	yfeY	RpoE-regulated lipoprotein, function unknown	50.96	4.324	183	19	0.103825	3.45986
	yffS	Function unknown, Eut/CPZ-55 prophage	35.248	2.913	178	18	0.101124	3.41364
	yfiB	Probable positive effector of YfiN activity, OM lipoprotein	58.115	1.086	175	4	0.0228571	3.12388
	yfiM	Required for salt suppression of motility and lambda growth	166.339	4.855	336	12	0.0357143	4.02567
	yfiN	Predicted membrane-anchored diguanylate cyclase	26.798	1.389	205	13	0.0634146	3.4751
	ygaC	Function unknown	5.579	21.659	12	57	4.75	3.08649
	ygaM	Ribosome-binding protein, function unknown	3.402	177.967	7	448	64	6.22231
	ygaU	BON-LysM protein, function unknown	7.485	130.509	21	448	21.3333	6.23312
	ygaY	Pseudogene reconstruction, MFS family	32.815	0.445	241	4	0.0165975	3.51196
	ygaZ	Probable L-valine exporter, norvaline resistance	74.548	2.664	343	15	0.0437318	4.08631
	ygdG	Ssb-binding protein, synthetic lethal with polA	74.895	2.081	353	12	0.0339943	4.08421
	ygdI	DUF903 family verified lipoprotein, function unknown	37.989	66.696	54	116	2.14815	4.33517
	ygdQ	Inner membrane protein, UPF0053 family, function unknown	33.472	2.57	149	14	0.0939597	3.15192
	ygeR	Novel lipoprotein involved in septation	31.825	2.081	150	12	0.08	3.11659
	ygfZ	Iron-sulfur cluster repair protein	68.181	27.261	417	204	0.489209	5.6405
	yggD	Predicted transcriptional regulator, function unknown	47.49	3.599	151	14	0.0927152	3.16581
	yggE	Oxidative stress defense, DUF541 family, mechanism unknown	22.728	40.336	105	228	2.17143	5.36364
	yggT	Predicted inner membrane protein	73.268	6.011	259	26	0.100386	3.92088
	yggW	HemN family predicted oxidoreductase, function unknown	70.818	1.96	502	17	0.0338645	4.55642
	yggX	Confers protection of iron-sulfur proteins against oxidative damage	62.764	25.173	108	53	0.490741	3.65244
	yghA	Predicted oxidoreductase, COG1028 family	2.175	42.957	12	290	24.1667	5.58032
	yghU	GSH-dependent disulfide bond oxidoreductase	8.14	22.831	44	151	3.43182	4.67742
	yghX	Pseudogene reconstruction, S9 peptidase family	0.576	21.953	3	140	46.6667	4.45238
	ygiQ	Radical SAM superfamily protein, function unknown	78.898	2.126	1092	36	0.032967	5.6185
	ygiW	Hydrogen peroxide and cadmium resistance periplasmic protein	11.836	158.444	29	475	16.3793	6.32485
	yhaM	Predicted L-serine dehydratase alpha chain	19.453	0.5	159	5	0.0314465	3.03118
	yhbJ	Adaptor protein RapZ for GlmZ/GlmY sRNA degradation	142.013	11.959	757	78	0.103038	5.42171
	yhbO	Stress-resistance protein, protease homolog	7.108	52.79	23	209	9.08696	5.10838
	yhbW	Putative luciferase-like monooxygenase, function unknown	16.708	6.503	105	50	0.47619	3.58319
	yhcB	DUF1043 family inner membrane-anchored protein	133.866	51.911	333	158	0.474474	5.28177
	yhcO	Predicted barnase inhibitor	2.938	37.935	5	79	15.8	3.55106
	yhdE	dTTP/UTP pyrophosphatase	172.549	11.476	639	52	0.0813772	5.09504
	yhdP	DUF3971-AsmA2 domains protein	51.736	3.001	1226	87	0.0709625	5.96339
	yheS	ABC-F family putative regulatory ATPase, function unknown	73.495	5.959	877	87	0.0992018	5.61351
	yheT	UPF0017 family protein, function unknown	70.086	3.204	447	25	0.0559284	4.49502
	yhfG	Putative antitoxin for Fic	11.457	48.379	12	62	5.16667	3.21693
	yhfK	Putative transporter, FUSC superfamily inner membrane protein, tandem domains	40.347	0.873	529	14	0.026465	4.59335
	yhhA	DUF2756 family protein	11.275	126.038	31	424	13.6774	6.16029
	yhhS	Putative arabinose efflux transporter	26.338	2.045	200	19	0.095	3.55087
	yhiD	Predicted Mg(2+) transport ATPase, MgtC family, function unknown	0.743	23.062	3	114	38	4.12852
	yhiI	Predicted membrane fusion protein (MFP) of efflux pump	60.525	5.401	403	44	0.109181	4.56273
	yhiM	Acid resistance inner membrane protein	5.941	11.578	39	93	2.38462	3.97206
	yhiN	Predicted oxidoreductase, function unknown	63.866	3.378	479	31	0.0647182	4.62648
	yhjD	Probable BrkB family lipid IVA exporter	6.802	21.719	43	168	3.90698	4.82831
	yhjG	Putative inner membrane-anchored AsmA family protein	2.101	27.605	27	434	16.0741	6.19121
	yhjJ	Predicted degenerate periplasmic zinc metalloendopeptidase	86.574	5.079	808	58	0.0717822	5.38146
	yhjV	Putative amino acid:H+ symport permease, function unknown	40.226	0.412	319	4	0.0125392	3.85944
	yiaD	Multicopy suppressor of bamD, function unknown	72.665	5.363	299	27	0.090301	4.0811
	yiaG	Predicted transcriptional regulator, function unknown	3.858	178.844	7	397	56.7143	6.04299
	yibB	YibB family protein, function unknown	59.448	2.903	318	19	0.0597484	4.0489
	yibN	Putative rhodanese	259.904	19.724	700	65	0.0928571	5.27016
	yibQ	Polysaccharide deacetylase family protein	75.187	2.458	450	18	0.04	4.43581
	yibT	Function unknown	30.552	411.379	40	659	16.475	6.80839
	yicR	UPF0758 family protein, function unknown	72.886	2.743	304	14	0.0460526	3.93433
	yidC	Membrane protein insertase	534.075	9.233	5484	116	0.0211524	7.83291
	yidD	Membrane protein insertion efficiency factor, inner membrane protein	502.953	6.605	809	13	0.0160692	5.11925
	yieE	Phosphopantetheinyl transferase superfamily, function unknown	119.336	6.467	558	37	0.0663082	4.84333
	yieP	Function unknown, GntR-type transcriptional regulator	53.235	4.54	230	24	0.104348	3.77233
	yifK	Predicted APC family amino acid transporter	97.905	4.445	846	47	0.0555556	5.37251
	yifL	Probable lipoprotein, function unknown	227.23	17.35	289	27	0.0934256	4.04597
	yigA	DUF484 family protein, function unknown	116.447	8.888	514	48	0.0933852	4.84069
	yigB	5-amino-6-(5-phospho-D-ribitylamino)uracil phosphatase	82.1	2.377	367	13	0.0354223	4.14214
	yiiM	6-N-hydroxylaminopurine resistance, function unknown	31.604	12.429	133	64	0.481203	3.94325
	yiiS	UPF0381 family protein, function unknown	14.97	30.151	28	69	2.46429	3.49174
	yijD	DUF1422 family inner membrane protein, function unknown	189.804	12.745	426	35	0.0821596	4.53609
	yjaH	DUF1481 family probable lipoprotein, function unknown	88.034	0.942	382	5	0.013089	4.09819
	yjbJ	Stress-induced protein, UPF0337 family, function unknown	69.506	1578.72	91	2529	27.7912	8.76254
	yjdC	Putative transcriptional repressor, function unknown	28.961	51.435	104	226	2.17308	5.35028
	yjgR	DUF853 family with NTPase fold	10.245	17.618	96	202	2.10417	5.18625
	yjgX	Pseudogene reconstruction, EptAB family	59.397	4.483	444	41	0.0923423	4.63325
	yjiY	Predicted transporter, function unknown	30.946	0.792	415	13	0.0313253	4.28893
	yjjI	Anaerobically-induced glycine radical superfamily enzyme	177.151	6.931	1713	82	0.0478692	6.3247
	yjjZ	Function unknown	25.041	48.122	37	87	2.35135	3.86928
	ylaC	DUF1449 family inner membrane protein, function unknown	71.856	6.402	211	23	0.109005	3.67036
	yliI	Soluble aldose sugar dehydrogenase	2.731	10.337	19	88	4.63158	3.79803
	ymcE	Cold shock gene, function unknown	169.425	1.135	244	2	0.00819672	3.49435
	ymdF	KGG family protein	0.922	120.544	1	160	160	4.65541
	ymfL	Function unknown, e14 prophage	28.458	56.619	99	241	2.43434	5.43035
	ymgA	Connector protein for RcsB regulation of biofilm	2.938	58.583	5	122	24.4	4.24308
	ynaE	Cold shock gene, function unknown, Rac prophage	101.448	7.843	148	14	0.0945946	3.14491
	yncG	Glutathione S-transferase homolog, function unknown	1.038	12.939	4	61	15.25	3.12221
	ynfK	Predicted dethiobiotin synthase, function unknown	21.663	8.476	94	45	0.478723	3.42375
	yoaA	Predicted ATP-dependent helicase, DinG family	45.828	2.401	546	35	0.0641026	4.80394
	yobF	DUF2527 family heat-induced protein, function unknown	1729.85	102.871	1553	113	0.0727624	6.30594
	yodC	Function unknown	39.442	138.972	45	194	4.31111	5.03969
	yodD	Peroxide and acid resistance protein, stress-induced	8.442	269.083	12	468	39	6.29067
	yohC	Inner membrane protein, Yip1 family, function unknown	0.818	82.044	3	368	122.667	5.92628
	yohD	DedA family inner membrane protein, function unknown	20.777	8.377	75	37	0.493333	3.11505
	yohF	Predicted oxidoreductase, COG1028 family	4.21	30.45	20	177	8.85	4.85445
	yojI	Microcin J25 efflux ABC transporter permease/ATPase	38.734	3.03	397	38	0.0957179	4.49132
	ypeC	DUF2502 family putative periplasmic protein	34.336	59.332	70	148	2.11429	4.71297
	ypfG	DUF1176 family protein	10.14	34.656	66	276	4.18182	5.57574
	ypfJ	Predicted neutral zinc metallopeptidase	34.901	13.352	188	88	0.468085	4.42898
	yqaB	Fructose-1-P and 6-phosphogluconate phosphatase	59.124	2.312	209	10	0.0478469	3.44478
	yqeG	Putative amino acid:H+ symport permease, function unknown	43.425	2.238	333	21	0.0630631	4.12418
	yqiA	Acyl CoA esterase in vitro, physiological function unknown	144.138	10.136	523	45	0.0860421	4.83546
	yqjD	Membrane-anchored ribosome-binding protein, function unknown	47.176	116.955	90	273	3.03333	5.59018
	yqjG	Probable GSH transferase	5.038	21.915	31	165	5.32258	4.77494
	yraQ	Function unknown	27.426	2.015	178	16	0.0898876	3.37693
	yrbN	Expressed protein, function unknown	512.877	9.711	259	6	0.023166	3.63159
	ysgA	Putative carboxymethylenebutenolidase	10.811	19.6	55	122	2.21818	4.40775
	ytfB	OapA family protein, function unknown	28.616	11.283	114	55	0.482456	3.71709
	ytfK	DUF1107 family protein	123.204	431.273	159	681	4.28302	6.91291
	ytfQ	Galactofuranose ABC transporter periplasmic binding protein	7.039	12.328	42	90	2.14286	3.93948
	ytjA	Function unknown	21.782	290.506	22	359	16.3182	5.908
	zapE	Divisome ATPase	32.705	1.859	230	16	0.0695652	3.6505
	znuA	Zinc ABC transporter periplasmic binding protein	168.65	8.149	981	58	0.0591233	5.5956
	znuC	Zinc ABC transporter ATPase	33.098	2.081	156	12	0.0769231	3.15864
	zraR	Two component response regulator for zraP	18.507	1.483	153	15	0.0980392	3.20018
	1Fold Changes were calculated as the ratio of Stationary phase to Exponential phase. Values above 1 correspond to up-regulated transcripts while values bellow 1 correspond to down-regulated transcripts.

## Sheet: Table S7
	Defining the impact of exoribonucleases in the shift between exponential and stationary phases
	Vânia Pobre1*, Susana Barahona1, Tatiane Dobrzanski2, Maria Berenice Reynaud Steffens2, Cecília M. Arraiano1*
	Table S7 – Filtered differential expressed transcript list for Δrnb cells in Exponential phase versus Stationary phase.
	Transcript	Transcript Description	RPKM		Reads		Fold-Change1	Expression Level (logCPM)
			Δrnb EXP	Δrnb STAT	Δrnb EXP	Δrnb STAT	Δrnb STAT/ Δrnb EXP
	accA	Acetyl-CoA carboxylase, carboxyltransferase alpha subunit	351.254	27.522	2049	165	0.0805271	6.8555
	accB	Acetyl-CoA carboxylase, biotin carboxyl carrier protein	815.511	20.399	2334	60	0.0257069	6.75466
	accC	Acetyl-CoA carboxylase, biotin carboxylase (BC) subunit	576.848	15.064	4732	127	0.0268385	7.76449
	aceA	Isocitrate lyase, acetate utilization, glyoxylate shunt	47.29	180.499	375	1471	3.92267	8.20998
	aceB	Malate synthase A	41.913	144.936	408	1450	3.55392	8.19682
	aceE	Pyruvate dehydrogenase, decarboxylase component E1	3199.72	38.71	51796	644	0.0124334	11.1108
	aceF	Pyruvate dehydrogenase, dihydrolipoamide acetyltransferase E2	2840.11	43.31	32669	512	0.0156723	10.4678
	aceK	Isocitrate dehydrogenase kinase/phosphatase	43.866	698.597	463	7578	16.3672	10.5277
	ackA	Acetate kinase, produces acetyl phosphate	521.89	34.076	3815	256	0.0671035	7.67694
	acnB	Aconitate hydratase 2	345.926	17.874	5461	290	0.0531038	8.11729
	acpH	Acyl carrier protein (ACP) phosphodiesterase	25.732	10.73	91	39	0.428571	3.41653
	acrB	AcrAB-TolC multidrug efflux pump	197.588	16.674	3782	328	0.0867266	7.76084
	acs	Acetyl CoA synthase, acetate-scavenging enzyme, improves carbon starvation survival	4.872	41.769	58	511	8.81034	6.618
	actP	Acetate permease	3.89	9.22	39	95	2.4359	4.16013
	adeD	Cryptic (or inducer-unknown) adenine deaminase	14.157	1.359	152	15	0.0986842	3.31429
	adeP	Adenine permease, high affinity	39.974	2.394	325	20	0.0615385	4.20304
	adhE	Alcohol dehydrogenase, largely anaerobic	107.745	49.188	1752	822	0.469178	7.83303
	adk	Adenylate kinase	295.46	11.668	1158	47	0.0405872	5.85194
	ahpF	Alkyl hydroperoxide reductase, subunit F	105.299	10.328	1002	101	0.100798	5.93122
	ahr	Aldehyde reductase, NADPH-dependent, Zn-containing	5.808	25.275	36	161	4.47222	4.91408
	aidB	DNA alkylation damage repair protein	2.935	12.212	29	124	4.27586	4.51131
	alaE	Alanine exporter, inducible	8.411	74.727	23	210	9.13043	5.28139
	alaS	Alanine--tRNA ligase, autorepressor	341.149	22.58	5454	371	0.0680235	8.19356
	alaT	Alanine tRNA(UGC) 1B	461.228	2064.83	213	980	4.60094	7.60686
	alaU	Alanine tRNA(UGC) 1B	465.559	2073.26	215	984	4.57674	7.61315
	alaV	Alanine tRNA(UGC) 1B	448.236	2022.69	207	960	4.63768	7.57621
	alaW	Alanine tRNA(GGC) 2	2918.95	9102.11	1348	4320	3.20475	9.78845
	alaX	Alanine tRNA(GGC) 2	2921.11	9506.65	1349	4512	3.3447	9.84762
	aldB	Aldehyde dehydrogenase, NADP-dependent	0.642	67.735	6	651	108.5	6.94214
	allR	Repressor for all (allantoin) and gcl (glyoxylate) operons	43.563	197.022	216	1004	4.64815	7.64153
	alr	Alanine racemase, biosynthetic, PLP-binding	88.228	1.927	579	13	0.0224525	4.80799
	alsR	Repressor for als operon and rpiB	17.731	7.368	96	41	0.427083	3.49274
	alx	Putative membrane-bound redox modulator, alkali-induced riboswitch	33.902	2.652	199	16	0.080402	3.61425
	amiC	N-acetylmuramyl-L-alanine amidase, periplasmic	56.694	5.746	432	45	0.104167	4.76328
	amn	AMP nucleosidase	20.925	1.871	185	17	0.0918919	3.55597
	ampG	Muropeptide permease, imports GlcNAc-anhMurNAc-peptides	81.17	0.868	728	8	0.010989	5.05882
	amyA	Alpha-amylase, cytoplasmic	5.088	18.187	46	169	3.67391	5.00628
	ansA	L-asparaginase 1, cytoplasmic, low affinity	54.371	2.519	336	16	0.047619	4.19059
	ansP	L-asparagine permease	22.052	0.854	201	8	0.039801	3.4801
	apaH	Dinucleoside tetraphosphatase, symmetrical	75.94	7.028	389	37	0.0951157	4.58248
	apbE	Putative flavin transferase, lipoprotein	28.363	0.758	182	5	0.0274725	3.30556
	apt	Adenine phosphoribosyltransferase	119.85	5.802	402	20	0.0497512	4.44109
	araC	Transcriptional activator for the ara regulon	6.74	30.605	36	168	4.66667	4.97638
	arcB	Aerobic respiration control sensor histidine protein kinase	60.49	5.002	859	73	0.0849825	5.64514
	arcZ	sRNA positive antisense regulator of rpoS	311.459	1216.19	229	919	4.0131	7.52249
	argE	Acetylornithine deacetylase	13.571	5.699	95	41	0.431579	3.48626
	argQ	Arginine tRNA(ACG) 2	388.983	2300.05	182	1106	6.07692	7.76755
	argU	Arginine tRNA(UCU) 4	25.647	336.896	12	162	13.5	4.86788
	argV	Arginine tRNA(ACG) 2	395.395	2254.29	185	1084	5.85946	7.74007
	argW	Arginine tRNA(CCU) 5	43.885	341.61	20	160	8	4.86789
	argY	Arginine tRNA(ACG) 2	369.748	2248.06	173	1081	6.24855	7.73281
	argZ	Arginine tRNA(ACG) 2	410.356	2264.69	192	1089	5.67188	7.74849
	arnA	UDP-glucuronate dehydrogenase and UDP-ara4N formyltransferase	13.361	1.292	161	16	0.0993789	3.39384
	aroA	5-enolpyruvyl shikimate-3-phosphate synthase	33.196	2.744	259	22	0.0849421	3.98622
	aroB	3-Dehydroquinate synthase	326.268	21.174	2159	144	0.0666975	6.8628
	aroC	Chorismate synthase	99.257	10.027	655	68	0.103817	5.34417
	aroE	Shikimate 5-dehydrogenase	143.471	10.949	714	56	0.0784314	5.35717
	aroF	3-deoxy-D-arabino-heptulosonate 7-phosphate (DAHP) synthase	50.4	4.485	328	30	0.0914634	4.3333
	aroK	Shikimate kinase I	416.153	26.995	1320	88	0.0666667	6.16563
	arrS	Antisense sRNA regulator of gadE and acid resistance	14.31	1241.59	6	535	89.1667	6.65287
	artQ	Arginine ABC transporter permease	38.101	17.643	166	79	0.475904	4.40336
	asnA	Asparagine synthase A	23.036	104.496	139	648	4.66187	6.99991
	asnT	Asparagine tRNA(GUU)	2007.32	18815.2	927	8930	9.63323	10.7777
	asnU	Asparagine tRNA(GUU)	2154.57	18971.2	995	9004	9.04925	10.7916
	asnV	Asparagine tRNA(GUU)	2087.44	19839.2	964	9416	9.76763	10.8538
	asnW	Asparagine tRNA(GUU)	2150.23	19280.9	993	9151	9.21551	10.8144
	aspS	Aspartate--tRNA ligase	224.16	14.992	2415	166	0.0687371	7.03239
	astA	Arginine succinyltransferase, arginine catabolism	0.636	36.667	4	237	59.25	5.43293
	astB	Succinylarginine dihydrolase, arginine catabolism	2.082	37.411	17	314	18.4706	5.87222
	astC	Succinylornithine transaminase, arginine catabolism	1.348	55.344	10	422	42.2	6.30456
	astD	Succinylglutamic semialdehyde dehydrogenase, NAD-dependent	2.448	58.465	22	540	24.5455	6.67625
	astE	Succinylglutamate desuccinylase, arginine catabolism	1.529	23.962	9	145	16.1111	4.6899
	atpA	ATP synthase subunit alpha, membrane-bound, F1 sector	2682.1	60.75	25131	585	0.023278	10.1379
	atpB	ATP synthase subunit a, membrane-bound, F0 sector	678.447	27.866	3364	142	0.0422117	7.36585
	atpC	ATP synthase subunit epsilon, membrane-bound, F1 sector	2110.02	91.503	5385	240	0.0445682	8.05064
	atpD	ATP synthase subunit beta, membrane-bound, F1 sector	2012.32	53.724	16911	464	0.0274378	9.59345
	atpE	ATP synthase subunit c, membrane-bound, F0 sector	2632.43	66.054	3839	99	0.025788	7.46039
	atpF	ATP synthase subunit b, membrane-bound, F0 sector	2914.39	86.354	8341	254	0.030452	8.59657
	atpG	ATP synthase subunit gamma, membrane-bound, F1 sector	1533.89	32.804	8053	177	0.0219794	8.4953
	atpH	ATP synthase subunit delta, membrane-bound, F1 sector	1767.74	58.774	5736	196	0.0341702	8.08215
	atpI	ATP synthase, membrane-bound accessory factor	445.764	25.217	1032	60	0.0581395	5.77854
	avtA	Valine-pyruvate aminotransferase	59.581	3.575	454	28	0.061674	4.65791
	bacA	Undecaprenyl pyrophosphate phosphatase	72.475	2.143	362	11	0.0303867	4.21618
	bamA	Outer membrane protein required for OM biogenesis	463.271	23.299	6849	354	0.0516864	8.43423
	bamD	TPR-repeat lipoprotein required for OM biogenesis	209.392	13.887	939	64	0.0681576	5.69383
	barA	Sensor histidine protein kinase, pleiotropic	20.116	1.162	337	20	0.0593472	4.24309
	bcsG	DUF3260 family inner membrane protein	15.379	0.953	157	10	0.0636943	3.24179
	betA	Choline dehydrogenase, oxygen-dependent	65.887	2.204	669	23	0.0343797	5.06269
	betB	Betaine aldehyde dehydrogenase, NAD-dependent	83.123	5.001	744	46	0.061828	5.33964
	betI	Transcriptional repressor for the betIBA-betT divergent operon, choline-inducible	114.751	9.804	410	36	0.0878049	4.62621
	betT	High-affinity choline transporter	82.123	5.826	1015	74	0.0729064	5.82511
	bfr	Bacterioferritin	11.385	30.885	33	92	2.78788	4.08882
	bglA	Phospho-beta-glucosidase A	64.914	6.338	568	57	0.100352	5.13012
	bglF	PTS system EIIABC enzyme, beta-glucoside phosphotransferase	23.923	0.853	273	10	0.03663	3.86916
	birA	Bifunctional biotin protein ligase, biotin operon repressor	83.477	2.321	490	14	0.0285714	4.61263
	bolA	Stationary-phase morphogene, transcriptional repressor	85.907	772.45	166	1534	9.24096	8.2272
	bssR	Repressor of biofilm formation by indole transport regulation	6	136.361	14	327	23.3571	5.92936
	bssS	Repressor of biofilm formation by indole transport regulation	45.821	93.566	71	149	2.09859	4.88414
	btuB	Vitamin B12 outer membrane receptor	59.852	2.691	671	31	0.0461997	5.1237
	btuC	Vitamin B12 ABC transporter permease	27.177	2.285	162	14	0.0864198	3.35955
	btuF	Vitamin B12 periplasmic binding protein	33.284	1.399	162	7	0.0432099	3.21204
	carA	Carbamoyl phosphate synthase, small subunit	149.531	1.951	1044	14	0.01341	5.5633
	carB	Carbamoyl phosphate synthase, ammonia, large subunit	133.311	1.789	2610	36	0.0137931	6.84223
	cdsA	CDP-diglyceride synthase, integral membrane protein with eight transmembrane helices	209.452	14.557	1092	78	0.0714286	5.92107
	chaA	Ca2+/H+ and K+/H+ antiporter	70.402	1.745	471	12	0.0254777	4.54503
	chiX	sRNA regulator of OM chitoporin ChiP(YbfM)	342.854	3816.43	175	2002	11.44	8.608
	clpB	Bichaperone with DnaK for protein disaggregation	82.093	200.007	1284	3215	2.50389	9.38568
	clsB	Cardiolipin synthase 2	1.325	10.314	10	80	8	3.76281
	cmoB	tRNA (cmo5U34)-carboxymethyltransferase, carboxy-SAM-dependent	61.46	4.778	363	29	0.0798898	4.42716
	coaA	Pantothenate kinase	72.335	0.674	418	4	0.00956938	4.31141
	cobB	Protein lysine deacetylase, NAD(+)-dependent	54.857	4.613	243	21	0.0864198	3.90514
	cobC	Probable alpha-ribazole-5'-phosphate phosphatase	56.739	3.401	211	13	0.0616114	3.62486
	copA	Copper-, silver-translocating P-type ATPase efflux pump	10.052	20.2	153	316	2.06536	6.02058
	cptA	Toxin of CptAB toxin-antitoxin pair	79.865	3.925	198	10	0.0505051	3.50009
	cpxA	Histidine protein kinase, periplasmic stress sensor	94.981	5.594	793	48	0.0605296	5.42229
	cpxP	Inhibitor of the cpx response	93.289	187.937	284	588	2.07042	6.9374
	csiD	Carbon starvation induced protein	3.029	49.447	18	302	16.7778	5.81542
	csiE	Stationary phase inducible protein	16.059	33.126	125	265	2.12	5.75407
	csiR	Repressor of csiD promoter	11.17	25.601	45	106	2.35556	4.3379
	cspA	Cold-inducible RNA chaperone and antiterminator	9252.22	114.271	11975	152	0.0126931	9.00594
	cspB	Cold shock protein, Qin prophage	638.47	14.085	838	19	0.022673	5.31165
	cspD	Inhibitor of DNA replication	32.183	725.21	44	1019	23.1591	7.61058
	cspF	Cold shock protein homolog, Qin prophage	246.468	2.255	319	3	0.00940439	3.95725
	cspG	Cold shock protein G	2548.13	27.816	3298	37	0.0112189	7.15697
	csrB	CsrA-binding sRNA, antagonizing CsrA regulation	54.411	346.731	122	799	6.54918	7.2884
	csrC	CsrC sRNA sequesters CsrA, a carbon flux regulator	190.095	81.045	283	124	0.438163	5.1118
	csrD	Targeting factor for csrBC sRNA degradation by RNase E	36.204	3.547	427	43	0.100703	4.73356
	cueO	Multicopper oxidase (laccase), confers copper tolerance	13.9	6.608	131	64	0.48855	4.07648
	curA	Curcumin/dihydrocurcumin reductase, NADPH-dependent	4.598	20.672	29	134	4.62069	4.62613
	cusS	Copper ion sensor regulating cusCFBA expression	23.152	1.443	203	13	0.0640394	3.58239
	cvrA	Required for growth at low osmolarity	17.433	1.106	184	12	0.0652174	3.45633
	cyaR	sRNA effector of ompX mRNA instability, cAMP-induced	276.175	655.244	146	356	2.43836	6.17509
	cybB	Cytochrome b561	51.138	2.714	165	9	0.0545455	3.27553
	cydC	Glutathione/cysteine ABC transporter permease/ATPase	34.309	2.79	359	30	0.0835655	4.42655
	cydD	Glutathione/cysteine ABC transporter permease/ATPase	36.043	3.081	387	34	0.0878553	4.54679
	cyoA	Cytochrome o oxidase subunit II, lipoprotein	572.696	21.283	3299	126	0.0381934	7.3158
	cyoB	Cytochrome o oxidase subunit I, quinone-binding domain	387.796	5.225	4694	65	0.0138475	7.67427
	cyoC	Cytochrome o oxidase subunit III	139.951	4.166	523	16	0.0305927	4.70999
	cyoD	Cytochrome o oxidase subunit IV	136.144	5.823	273	12	0.043956	3.89878
	cyoE	Cytochrome o oxidase protoheme IX farnesyltransferase subunit	95.491	5.571	517	31	0.0599613	4.82846
	cysE	Serine acetyltransferase (SAT)	135.94	5.844	679	30	0.0441826	5.13039
	cysJ	Sulfite reductase [NADPH] flavoprotein alpha-component	2.194	4.804	24	54	2.25	3.26643
	cysQ	3'(2'),5'-bisphosphate nucleotidase	17.767	65.91	80	305	3.8125	5.89787
	cytR	Anti-activator for nucleoside utilization regulon	93.673	6.399	584	41	0.0702055	5.0415
	dacA	D-alanine D-alanine carboxypeptidase PBP5, cell morphology	80.791	6.87	595	52	0.087395	5.14133
	dacB	D-alanine D-alanine carboxypeptidase PBP4	24.674	2.457	215	22	0.102326	3.7953
	dadA	D-amino acid dehydrogenase	41.681	85.92	329	697	2.11854	7.1835
	dam	DNA-(adenine-N6)-methyltransferase, methylates GATC	139.009	9.566	707	50	0.0707214	5.30916
	damX	Cell division protein, binds septal ring	265.204	18.29	2074	147	0.0708775	6.82628
	dauA	C4-dicarboxylic acid transporter at low pH	33.11	1.906	338	20	0.0591716	4.24638
	dcm	DNA cytosine methyltransferase	29.806	2.595	257	23	0.0894942	3.99246
	dctA	C4-dicarboxylic acid, orotate and citrate transporter	213.289	13.437	1668	108	0.0647482	6.48701
	dcuA	C4-dicarboxylate transporter, anaerobic	83.422	7.994	660	65	0.0984848	5.33284
	dcuS	Histidine protein kinase sensor for C4-dicarboxylate	31.059	2.06	308	21	0.0681818	4.15697
	ddlA	D-alanine:D-alanine ligase A, ADP-forming	72.441	7.019	482	48	0.0995851	4.89774
	ddlB	D-alanine:D-alanine ligase B, ADP-forming	216.746	14.779	1213	85	0.0700742	6.0627
	deaD	ATP-dependent RNA helicase, 50S ribosomal subunit biogenesis	952.241	23.553	10936	278	0.0254206	8.955
	deoA	Thymidine phosphorylase	682.038	19.124	5483	158	0.0288163	7.98644
	deoB	Phosphopentomutase	726.043	51.022	5400	390	0.0722222	8.20055
	deoC	2-deoxy-D-ribose 5-phosphate aldolase (DERA)	1035.52	24.225	4908	118	0.0240424	7.79996
	deoD	Purine nucleoside phosphorylase 1	1018.5	41.589	4456	187	0.0419659	7.76544
	dfp	Coenzyme A biosynthesis, bifunctional enzyme	66.717	1.967	495	15	0.030303	4.63442
	dhaL	Dihydroxyacetone kinase, PTS-dependent ADP-binding subunit II	267.003	21.755	1027	86	0.083739	5.8911
	dhaM	Multidomain dihydroxyacetone-specific PTS protein	225.689	8.689	1946	77	0.0395683	6.57517
	dicF	DicF antisense sRNA, inhibits ftsZ, Qin prophage	34.156	217.535	11	72	6.54545	3.60249
	dinF	Oxidative stress resistance protein	40.069	1.625	336	14	0.0416667	4.16555
	dinG	ATP-dependent DNA helicase	34.046	2.084	445	28	0.0629213	4.63588
	djlA	DnaK co-chaperone, membrane-anchored, DNA-binding protein	38.117	3.14	189	16	0.0846561	3.55992
	dkgB	2,5-diketo-D-gluconate reductase B	27.633	1.394	135	7	0.0518519	3.00528
	dksA	RNAP-binding protein modulating ppGpp and iNTP regulation	375.335	159.779	1040	455	0.4375	7.00845
	dnaB	Replicative DNA helicase	132.26	6.107	1138	54	0.0474517	5.86257
	dnaE	DNA polymerase III, alpha subunit	178.839	7.862	3785	171	0.0451783	7.5502
	dnaX	DNA polymerase III holoenzyme, tau and gamma ATPase subunits	143.275	12.515	1682	151	0.0897741	6.61759
	dppA	Dipeptide/heme ABC transporter periplasmic binding protein	46.055	120.794	450	1213	2.69556	7.96313
	dps	Stress-induced Fe-binding and storage protein	42.449	478.165	130	1505	11.5769	8.19278
	dsrA	Regulatory sRNA enhances translation of rpoS	104.038	202.463	55	110	2	4.42365
	dtpA	Dipeptide and tripeptide permease A	279.429	4.262	2552	40	0.015674	6.82185
	dusA	tRNA-dihydrouridine synthase A	85.773	5.399	541	35	0.064695	4.91169
	dusB	tRNA-dihydrouridine synthase B	361.849	23.539	2124	142	0.066855	6.84034
	dut	dUTP pyrophosphatase	105.382	5.619	292	16	0.0547945	4.0319
	dxs	DXP synthase	120.048	6.618	1359	77	0.0566593	6.15767
	ebgA	Evolved beta-D-galactosidase, alpha subunit	6.917	0.569	130	11	0.0846154	3.06127
	edd	Phosphogluconate dehydratase	25.884	1.767	285	20	0.0701754	4.05984
	efeB	Deferrrochelatase, periplasmic	19.277	0.629	149	5	0.033557	3.07054
	efeO	Inactive acid-inducible low-pH ferrous ion transporter EfeUOB	20.279	1.136	139	8	0.057554	3.062
	efeU	Pseudogene reconstruction, ferrous iron permease	27.957	0.965	141	5	0.035461	3.00638
	efp	Polyproline-specific translation elongation factor EF-P	572.656	25.982	1973	92	0.0466295	6.63231
	elaB	Ribosome-binding protein, function unknown	10.756	63.843	20	122	6.1	4.45829
	emrA	EmrAB-TolC multidrug resistance pump	47.28	3.14	337	23	0.0682493	4.2792
	emtA	Membrane-bound lytic transglycosylase E, lipoprotein	23.395	9.943	87	38	0.436782	3.36622
	entA	2,3-Dihydro-2,3-dihydroxybenzoate dehydrogenase	17.625	7.717	80	36	0.45	3.26748
	envC	Activator of AmiB,C murein hydrolases, septal ring factor	103.836	4.067	795	32	0.0402516	5.32846
	envZ	Osmosensor histidine protein kinase/phosphatase	61.79	6.273	508	53	0.104331	4.98999
	eptC	LPS heptose I phosphoethanolamine transferase	23.442	1.478	247	16	0.0647773	3.8467
	era	Ribosome-associated GTPase essential for growth	269.56	16.26	1484	92	0.0619946	6.30816
	esrE	putative sRNA of unknown function	167.182	12.709	256	20	0.078125	3.94508
	etk	Tyrosine-protein kinase, required for O-antigen capsule formation	6.64	2.863	88	39	0.443182	3.39575
	evgS	Sensor kinase for acid and drug resistance, cognate to EvgA	12.043	0.267	263	6	0.0228137	3.76363
	exuR	Hexuronate regulon transcriptional repressor	54.433	25.143	257	122	0.474708	5.04675
	fabA	3R-3-hydroxydecanoyl acyl carrier protein (ACP) dehydratase	516.857	42.578	1630	138	0.0846626	6.54942
	fabD	Malonyl-CoA-acyl carrier protein transacylase	568.385	34.781	3212	202	0.0628892	7.40962
	fabF	Beta-ketoacyl-ACP synthase II	905.531	63.433	6834	492	0.071993	8.53742
	fabG	Beta-ketoacyl-ACP reductase	993.24	91.285	4436	419	0.0944545	8.02595
	fabH	Beta-ketoacyl-ACP synthase III	573.752	31.22	3326	186	0.055923	7.42332
	fabZ	3R-hydroxymyristoyl acyl carrier protein (ACP) dehydratase	373.169	26.337	1034	75	0.0725338	5.84945
	fadB	Multifunctional fatty acid oxidation complex subunit alpha	3.231	22.594	43	309	7.18605	5.87684
	fadE	Medium-long-chain fatty acyl-CoA dehydrogenase	2.962	28.489	44	435	9.88636	6.37522
	fadH	2,4-dienoyl CoA reductase, NADPH-dependent	1.712	8.486	21	107	5.09524	4.26335
	fadI	Thiolase of anaerobic fatty acid oxidation complex FadIJ	10.67	4.886	85	40	0.470588	3.39706
	fau	5-formyltetrahydrofolate cycloligase, folinic acid catabolism	46.163	2.333	154	8	0.0519481	3.17655
	fbaB	Fructose 1,6-bisphosphate aldolase, class I	2.657	126.218	17	830	48.8235	7.30295
	fbp	Fructose-1,6-bisphosphatase	71.824	30.615	436	191	0.438073	5.74445
	fdhE	Redox enzyme maturation protein (REMP) for FdnG/FdoG	284.193	8.609	1606	50	0.0311333	6.25916
	fdnG	Formate dehydrogenase-N, selenopeptide, anaerobic	11.392	0.893	211	17	0.0805687	3.69344
	fdoG	Formate dehydrogenase-O, selenopeptide, aerobic	718.314	18.737	13317	357	0.0268078	9.24624
	fdoH	Formate dehydrogenase-O Fe-S subunit, aerobic	559.865	16.314	3072	92	0.0299479	7.16785
	fdoI	Formate dehydrogenase-O cytochrome b556 subunit, aerobic	504.318	13.596	1949	54	0.0277065	6.51201
	fdx	Ferredoxin, an iron-sulfur protein	298.283	14.297	609	30	0.0492611	5.00485
	fecA	TonB-dependent outer membrane ferric citrate transporter	229.194	1.584	3238	23	0.00710315	7.10536
	fecB	Ferric citrate ABC transporter periplasmic binding protein	140.513	2.305	771	13	0.0168612	5.16752
	fecC	Ferric citrate ABC transporter permease	89.616	2.404	544	15	0.0275735	4.74874
	fecD	Ferric citrate ABC transporter permease	106.446	1.004	619	6	0.00969305	4.83368
	fecE	Ferric citrate ABC transporter ATPase	94.285	1.877	440	9	0.0204545	4.43058
	ffs	4.5S sRNA component of Signal Recognition Particle (SRP)	971.539	6266.13	673	4461	6.62853	9.78816
	fhuB	Iron(3+)-hydroxamate import ABC transporter permease	31.536	1.211	380	15	0.0394737	4.32073
	fhuC	Iron(3+)-hydroxamate import ABC transporter ATPase	45.783	4.615	222	23	0.103604	3.8434
	fhuD	Iron(3+)-hydroxamate import ABC transporter periplasmic binding protein	34.17	1.438	185	8	0.0432432	3.38467
	fic	Stationary phase-induced protein, putative toxin	13.919	29.742	51	112	2.19608	4.43543
	fimD	Fimbrial usher outer membrane porin protein	9.174	0.547	147	9	0.0612245	3.1472
	fis	Transcriptional activator for rRNA operons, bends DNA	272.067	10.244	491	19	0.0386965	4.66241
	fklB	FKBP-type peptidyl-prolyl cis-trans isomerase	143.104	11.604	540	45	0.0833333	4.98923
	fliC	Flagellin, structural gene, H-antigen	12.532	6.097	114	57	0.5	3.8912
	flk	Prevents premature secretion of FlgM	24.785	2.09	150	13	0.0866667	3.25773
	flu	Antigen 43, phase-variable bipartite outer membrane protein	143.471	6.313	2720	123	0.0452206	7.07997
	folK	6-Hydroxymethyl-7,8-dihydropterin pyrophosphokinase	119.656	1.001	349	3	0.00859599	4.07058
	folP	Dihydropteroate synthase	63.192	2.452	326	13	0.0398773	4.11771
	fre	NAD(P)H-flavin reductase	190.826	11.405	814	50	0.0614251	5.46285
	frmB	S-formylglutathione hydrolase, formaldehyde degradation	41.438	3.264	210	17	0.0809524	3.68842
	fruA	Fructose permease, PTS Enzyme IIBC component	287.608	13.628	2957	144	0.048698	7.21746
	fruB	Multiphosphoryl transfer protein: fructose PTS EIIA and FPr	218.699	1.841	1503	13	0.00864937	6.03926
	fruK	Fructose-1-phosphate kinase	291.108	8.356	1661	49	0.0295003	6.2974
	ftsK	DNA translocase at septal ring sorting daughter chromsomes	111.239	6.461	2697	161	0.059696	7.14407
	ftsP	Septal ring component that protects the divisome from stress	78.383	3.966	673	35	0.0520059	5.15514
	ftsW	Putative lipid II flippase	174.748	5.531	1322	43	0.0325265	5.99445
	ftsY	Signal recognition particle (SRP) receptor, GTPase	133.837	13.505	1215	126	0.103704	6.21705
	fusA	Elongation Factor EF-G	6762.69	230.087	86912	3039	0.0349664	11.9963
	gabD	Succinate semialdehyde dehydrogenase, NADP-dependent	2.044	40.005	18	362	20.1111	6.08421
	gabT	4-aminobutyrate aminotransferase	2.826	37.251	22	298	13.5455	5.8002
	gadA	Glutamate decarboxylase A	2.467	15.887	21	139	6.61905	4.65839
	gadB	Glutamate decarboxylase B, vitamin B6-dependent	1.879	21.945	16	192	12	5.13435
	gadC	Glutamate-GABA antiporter	1.286	6.881	12	66	5.5	3.47253
	gadX	Transcriptional activator for gadA and gadBC, AraC family	9.575	34.743	48	179	3.72917	5.09308
	gapA	Glyceraldehyde 3-P dehydrogenase A	1285.66	102.895	7781	640	0.0822516	8.77488
	gapC	Pseudogene reconstruction, GAP dehydrogenase	43.896	18.876	267	118	0.441948	5.03444
	gatA	Galactitol-specific PTS system EIIA component	546.749	13.079	1505	37	0.0245847	6.13214
	gatB	Galactitol-specific PTS system EIIB component	461.95	6.18	800	11	0.01375	5.20132
	gatC	Pseudogene reconstruction, galactitol-specific PTS system EIIC component	424.997	7.9	3507	67	0.0191046	7.29212
	gatD	Galactitol-1-phosphate dehydrogenase	351.904	4.153	2226	27	0.0121294	6.60829
	gatR	Pseudogene reconstruction, repressor for gat operon	116.135	6.427	211	12	0.056872	3.6074
	gatZ	Tagatose bisphosphate aldolase GatYZ subunit	855.033	65.548	6562	517	0.078787	8.51301
	gcvP	Glycine dehydrogenase (decarboxylating)	25.939	1.616	453	29	0.0640177	4.66494
	gdhA	Glutamate dehydrogenase, hexameric	31.469	2.859	257	24	0.0933852	4.00668
	ggt	Gamma-glutamyltranspeptidase, glutathione metabolism	2.455	5.328	26	58	2.23077	3.38463
	glcF	Glycolate oxidase 4Fe-4S iron-sulfur cluster subunit	1.479	7.588	11	58	5.27273	3.26132
	glf	UDP-galactopyranose mutase	108.073	1.595	725	11	0.0151724	5.07517
	glgS	Motility and biofilm regulator	1.638	98.787	2	124	62	4.42373
	glmM	Phosphoglucosamine mutase	176.5	6.104	1435	51	0.0355401	6.12523
	glmS	Glucosamine-6-phosphate synthase	220.056	21.438	2447	245	0.100123	7.19949
	glmU	Bifunctional glucosamine-1-phosphate acetyltransferase and N-acetylglucosamine-1-phosphate uridylyltransferase, hexameric	211.864	19.388	1765	166	0.094051	6.70562
	glmY	sRNA activator of glmS mRNA, glmZ processing antagonist	304.096	4299.14	340	4940	14.5294	9.91133
	glmZ	sRNA antisense activator of glmS mRNA, Hfq-dependent	733.011	305.562	922	395	0.428416	6.81343
	glnA	Glutamine synthase	104.111	4.656	892	41	0.0459641	5.5159
	glnP	Glutamine transport system permease protein GlnP	18.95	8.977	76	37	0.486842	3.26049
	glnQ	Glutamine high-affinity transport system, ATP-binding protein	18.665	8.416	82	38	0.463415	3.32988
	glnS	Glutamine--tRNA ligase	252.538	12.887	2555	134	0.0524462	7.02948
	glpA	Anaerobic glycerol-3-phosphate dehydrogenase subunit A	1.717	6.389	17	65	3.82353	3.48535
	glpE	Thiosulfate:cyanide sulfurtransferase (rhodanese)	71.968	3.428	143	7	0.048951	3.07016
	glpG	Rhomboid intramembrane serine protease	123.972	9.442	626	49	0.0782748	5.17309
	glpR	Pseudogene, repressor of glp regulon	77.943	5.281	359	25	0.0696379	4.3708
	glsA	Glutaminase 1, GlsA1	1.94	25.058	11	146	13.2727	4.70591
	gltB	Glutamate synthase, large subunit	36.706	3.338	995	93	0.0934673	5.88956
	gltD	Glutamate synthase, small subunit	36.532	2.934	315	26	0.0825397	4.24361
	gltL	Glutamate, aspartate ABC transporter ATP-binding protein	30.375	1.765	134	8	0.0597015	3.02135
	gltP	Proton-glutamate-aspartate transport protein	123.365	2.315	985	19	0.0192893	5.51546
	gltT	Glutamate tRNA(UUC) 2	5056.19	11228	2335	5329	2.28223	10.1275
	gltU	Glutamate tRNA(UUC) 2	4941.42	11331.3	2282	5378	2.3567	10.1369
	gltV	Glutamate tRNA(UUC) 2	4906.78	11571.5	2266	5492	2.42365	10.1639
	gltW	Glutamate tRNA(UUC) 2	5030.21	11396.6	2323	5409	2.32845	10.1466
	gluQ	Glutamyl-queuosine tRNA(Asp) synthase	39.234	2.937	221	17	0.0769231	3.74255
	glyA	Serine hydroxymethyltransferase	146.59	13.408	1117	105	0.0940018	6.05549
	glyQ	Glycine--tRNA ligase, alpha-subunit	338.342	20.543	1875	117	0.0624	6.64112
	glyS	Glycine--tRNA ligase, beta-subunit	399.34	17.019	5023	220	0.0437985	7.94681
	glyT	Glycine tRNA(UCC) 2, UGA suppression	17916.2	48730.7	8165	22824	2.79535	12.206
	glyU	Glycine tRNA(CCC) 1	295.781	6082.77	133	2811	21.1353	9.08836
	glyV	Glycine tRNA(GCC) 3	1134.66	17321.4	524	8221	15.6889	10.6462
	glyW	Glycine tRNA(GCC) 3	1100.02	17142.3	508	8136	16.0157	10.6308
	glyX	Glycine tRNA(GCC) 3	1015.57	17020.1	469	8078	17.2239	10.6192
	glyY	Glycine tRNA(GCC) 3	1110.85	17473.1	513	8293	16.1657	10.6583
	gnd	6-phosphogluconate dehydrogenase, decarboxylating	421.542	35.736	3604	314	0.0871254	7.69366
	gntT	High-affinity gluconate transport	61.229	4.377	490	36	0.0734694	4.81309
	gntU	Low-affinity gluconate transport protein, membrane protein	33.135	1.314	270	11	0.0407407	3.87122
	gpmM	Phosphoglycerate mutase, Mn-dependent, cofactor-independent	118.767	6.737	1115	65	0.058296	5.88768
	gpp	Guanosine pentaphosphatase and exopolyphosphatase	143.514	5.284	1295	49	0.0378378	5.99378
	gpsA	sn-Glycerol-3-phosphate dehydrogenase [NAD(P)+]	232.979	17.426	1444	111	0.0768698	6.34113
	greA	Transcript cleavage factor	129.379	12.757	375	38	0.101333	4.55584
	grxC	Glutaredoxin 3	282.773	20.969	433	33	0.0762125	4.65427
	gsk	Inosine-guanosine kinase	57.631	3.681	457	30	0.0656455	4.68394
	gtrA	Bactoprenol-linked glucose translocase, CPS-53/KpLE1 prophage	140.995	2.647	311	6	0.0192926	3.96752
	gtrB	Bactoprenol glucosyl transferase, CPS-53/KpLE1 prophage	120.434	0.695	674	4	0.00593472	4.92832
	gtrS	Serotype-specific glucosyl transferase, CPS-53/KpLE1 prophage	45.22	0.24	366	2	0.00546448	4.11819
	guaA	GMP synthase	172.079	12.482	1650	123	0.0745455	6.51915
	gyrA	DNA gyrase, subunit A	329.703	21.204	5265	348	0.0660969	8.13313
	gyrB	DNA gyrase, subunit B	220.312	12.797	3233	193	0.0596969	7.4025
	hchA	Glyoxalase III and molecular chaperone Hsp31, heat-inducible	6.567	33.078	34	176	5.17647	5.04041
	hda	Required for regulatory inactivation of DnaA	85.332	8.44	364	37	0.101648	4.51583
	hdhA	7-alpha-Hydroxysteroid dehydrogenase	5.357	13.761	25	66	2.64	3.56368
	hemG	Protoporphyrinogen oxidase	53.048	3.226	176	11	0.0625	3.38805
	hemN	Coproporphyrinogen III oxidase, oxygen-independent, required for cytochrome B and cytochrome C synthesis during anaerobic growth	52.581	3.846	439	33	0.0751708	4.66888
	hemY	Predicted protoheme IX biogenesis protein	86.478	5.752	629	43	0.0683625	5.13621
	hflC	Membrane bound protease complex, with FtsH and HflK	283.781	26.768	1733	168	0.0969417	6.69257
	hflD	Downregulates lambda lysogenization	107.406	4.24	419	17	0.0405728	4.4568
	hisS	Histidine--tRNA ligase	256.729	23.109	1989	184	0.0925088	6.86893
	hokD	Small toxic membrane polypeptide, Qin prophage	16.879	196.056	16	191	11.9375	5.12647
	holA	DNA polymerase III, delta subunit	109.394	4.345	686	28	0.0408163	5.12832
	holB	DNA polymerase III, delta' subunit	76.799	4.461	469	28	0.0597015	4.69383
	hpf	Ribosome hibernation promoting factor HPF	137.141	11.12	240	20	0.0833333	3.87706
	hpt	Hypoxanthine phosphoribosyltransferase	139.133	5.964	454	20	0.0440529	4.58062
	hscA	DnaK-like chaperone Hsc66, IscU-specific chaperone HscAB	197.733	18.167	2224	210	0.0944245	7.03707
	hsdM	DNA methyltransferase M, host modification of foreign DNA	76.592	3.626	740	36	0.0486486	5.27027
	hsdR	Endonuclease R, host restriction of foreign DNA	52.327	2.006	1117	44	0.0393912	5.79553
	hsdS	Specificity determinant for HsdM and HsdR	34.684	0.459	294	4	0.0136054	3.86966
	hslV	Heat-inducible ATP-dependent protease HslVU, protease subunit	147.834	63.027	477	209	0.438155	5.87586
	hspQ	Heat shock protein involved in degradation of mutant DnaA	83.32	336.373	161	668	4.14907	7.05268
	hsrA	Putative transporter, blocks RspA-mediated RpoS down-regulation	30.54	1.233	265	11	0.0415094	3.8496
	htpX	Zinc metalloprotease HtpX, membrane-bound	119.789	280.136	642	1543	2.40343	8.326
	hupA	Histone-like protein HU-alpha, HU-2	670.938	27.568	1113	47	0.0422282	5.80507
	hupB	Histone-like protein HU-beta, HU-1	1070.61	39.299	1776	67	0.0377252	6.43636
	hypT	Hypochlorite-responsive transcription factor	24.722	1.931	137	11	0.080292	3.1169
	iadA	Isoaspartyl dipeptidase	35.916	1.365	256	10	0.0390625	3.79424
	ibaG	Acid stress protein	160.052	13.815	248	22	0.0887097	3.94113
	ibpA	Chaperone, heat-inducible protein of HSP20 family	35.379	291.251	89	753	8.46067	7.19074
	ibpB	Chaperone, heat-inducible protein of HSP20 family	25.318	209.027	66	560	8.48485	6.75474
	ibsB	Toxic membrane protein, in SIBb repeat	112.6	460.724	39	164	4.20513	4.94772
	ileS	Isoleucine--tRNA ligase	308.342	25.125	5278	442	0.0837438	8.22456
	ileT	Isoleucine tRNA(GAU) 1, triplicate	192.354	1437.01	90	691	7.67778	7.06828
	ileU	Isoleucine tRNA(GAU) 1, triplicate	224.413	1305.99	105	628	5.98095	6.93917
	ileV	Isoleucine tRNA(GAU) 1, triplicate	175.256	1430.77	82	688	8.39024	7.05843
	ileX	Isoleucine tRNA(CAU) 2	6.496	705.835	3	335	111.667	5.9541
	ilvD	Dihydroxyacid dehydratase	30.318	2.682	341	31	0.0909091	4.38457
	ilvN	Acetolactate synthase 1 small regulatory subunit	58.25	23.662	103	43	0.417476	3.57733
	infA	Translation initiation factor IF-1	539.548	16.086	718	22	0.0306407	5.14085
	infB	Translation initiation factor IF-2	828.513	44.99	13457	751	0.0558074	9.42683
	insH1	IS5 transposase	50.164	4.409	310	28	0.0903226	4.25154
	insK	IS150 transposase B	28.974	0.376	150	2	0.0133333	3.00799
	intD	Integrase gene within defective prophage DLP12	38.315	2.614	271	19	0.0701107	3.99162
	intF	Putative integrase gene, CP4-6 putative prophage remnant	13.274	6.401	113	56	0.495575	3.86962
	intZ	Putative integrase gene, Eut/CPZ-55 prophage	38.794	1.854	285	14	0.0491228	3.97673
	iscX	Fe(2+) donor and activity modulator for cysteine desulfurase	238.258	19.12	291	24	0.0824742	4.13533
	ispA	Farnesyl diphosphate synthase, isoprenoid biosynthesis	131.656	9.964	720	56	0.0777778	5.36597
	ispD	2-C-methyl-D-erythritol 4-phosphate cytidylyltransferase	130.776	2.703	565	12	0.0212389	4.76904
	ispF	2-C-methyl-D-erythritol 2,4-cyclodiphosphate (MECP) synthase	136.113	9.007	397	27	0.0680101	4.50133
	ispU	Undecaprenyl pyrophosphate synthase	212.515	13.87	984	66	0.0670732	5.75437
	ivy	Inhibitor of c-type lysozyme, periplasmic	13.193	63.511	38	188	4.94737	5.14493
	katE	Catalase HPII, heme d-containing	1.819	19.114	25	270	10.8	5.65768
	kdgK	2-dehydro-3-deoxygluconokinase	39.284	3.271	222	19	0.0855856	3.77983
	kgtP	Alpha-ketoglutarate permease	514.486	30.695	4061	249	0.0613149	7.73665
	kup	Major constitutive K+ uptake permease at acidic pH	31.787	1.714	361	20	0.0554017	4.31971
	lamB	Maltoporin, maltose high-affinity uptake system	159.415	1.314	1299	11	0.00846805	5.83631
	ldhA	D-lactate dehydrogenase, NAD-dependent	68.321	29.6	411	183	0.445255	5.67372
	ldtE	Murein L,D-transpeptidase, periplasmic	10.971	37.921	67	238	3.55224	5.53109
	lepA	Back-translocating Elongation Factor EF4, GTPase	224.455	20.016	2455	225	0.0916497	7.1655
	lepB	Signal peptidase I	186.006	18.723	1102	114	0.103448	6.07738
	leuP	Leucine tRNA(CAG) 1	635.58	2085.37	336	1133	3.37202	7.84208
	leuQ	Leucine tRNA(CAG) 1	756.643	2484.77	400	1350	3.375	8.09721
	leuT	Leucine tRNA(CAG) 1, duplicate with leuVPQ	771.776	2534.47	408	1377	3.375	8.12603
	leuU	Leucine tRNA(UAG) 2	404.804	2970.68	214	1614	7.54206	8.30852
	leuV	Leucine tRNA(CAG) 1, tandemly triplicate leuVPQ, duplicate with leuT	796.366	2538.15	421	1379	3.27553	8.13077
	leuX	Leucine tRNA(UAA) 5	265.248	972.082	137	516	3.76642	6.68011
	lexA	Global regulator (repressor) for SOS regulon	282.66	18.669	1046	71	0.0678776	5.8439
	lgt	Phosphatidylglycerol:prolipoprotein diacylglycerol transferase	109.901	5.301	585	29	0.0495726	4.95114
	lhgO	L-2-hydroxyglutarate oxidase	1.427	15.647	11	124	11.2727	4.45373
	lipA	Lipoyl synthase, iron-sulfur protein	189.443	10.609	1112	64	0.057554	5.88028
	lipB	Octanoyltransferase	42.04	1.995	164	8	0.0487805	3.24749
	lldP	L-lactate permease	98.384	6.285	990	65	0.0656566	5.75623
	lldR	Dual role activator/repressor for lldPRD operon	115.432	11.335	545	55	0.100917	5.07459
	lnt	Apolipoprotein N-acyltransferase	83.835	4.786	784	46	0.0586735	5.39773
	lolC	LolA-dependent release of lipoproteins from inner membrane	106.148	4.537	774	34	0.0439276	5.30953
	lolD	LolA-dependent release of lipoproteins from inner membrane	91.897	5.018	392	22	0.0561224	4.43424
	lolE	LolA-dependent release of lipoproteins from inner membrane	103.236	5.273	781	41	0.0524968	5.36324
	lpd	Dihydrolipoyl dehydrogenase, NADH-dependent	1878.64	23.935	16267	213	0.013094	9.4483
	lplA	Lipoate-protein ligase A	32.526	3.149	201	20	0.0995025	3.69406
	lpoA	OM lipoprotein stimulator of MrcA transpeptidase	42.334	4.166	524	53	0.101145	5.02058
	lpp	Murein lipoprotein	4594.76	2137.09	6617	3163	0.478011	9.77295
	lpxA	Lipid A synthesis, UDP-N-acetylglucosamine acyltransferase	373.984	35.111	1793	173	0.0964863	6.73904
	lpxB	Lipid A disaccharide synthase	231.601	5.993	1617	43	0.0265925	6.24368
	lpxD	Lipid A synthesis, UDP-3-O-(R-3-hydroxymyristoyl)-glucosamine N-acyltransferase	554.019	40.891	3454	262	0.0758541	7.5784
	lpxH	Lipid A synthesis, UDP-2,3-diacylglucosamine pyrophosphohydrolase	79.895	3.544	351	16	0.045584	4.24058
	lpxK	Lipid A 4' kinase	136.391	6.165	818	38	0.0464548	5.39826
	lpxP	Lipid A synthesis, KDO2-lipid IVA palmitoleoyl-ACP acyltransferase	53.606	2.782	300	16	0.0533333	4.06223
	lpxT	Lipid A 1-diphosphate synthase	85.973	0.449	373	2	0.00536193	4.14241
	lrp	Global regulatory protein, Leu responsive	120.02	7.764	361	24	0.066482	4.36551
	ltaE	L-allo-threonine aldolase	30.549	14.223	186	89	0.478495	4.57707
	lysQ	Lysine tRNA(UUU)	184.058	1706.65	85	810	9.52941	7.29368
	lysS	Lysine--tRNA ligase, constitutive	366.542	11.287	3381	107	0.0316474	7.31373
	lysT	Lysine tRNA(UUU)	173.231	1601.3	80	760	9.5	7.2003
	lysU	Lysine--tRNA ligase, heat inducible	109.063	7.912	1006	75	0.0745527	5.82019
	lysV	Lysine tRNA(UUU)	155.908	1618.15	72	768	10.6667	7.21207
	lysW	Lysine tRNA(UUU)	147.247	1641.33	68	779	11.4559	7.23093
	lysY	Lysine tRNA(UUU)	197.051	1559.16	91	740	8.13187	7.16666
	lysZ	Lysine tRNA(UUU)	199.216	1643.44	92	780	8.47826	7.24237
	maa	Maltose O-acetyltransferase	79.005	7.252	265	25	0.0943396	4.05199
	maeA	Malic enzyme, NAD-dependent	88.585	4.338	914	46	0.0503282	5.57115
	malE	Maltose-binding protein, periplasmic	140.25	1.076	1015	8	0.00788177	5.4939
	malF	Maltose transport complex, inner membrane-spanning subunit	78.077	0.829	733	8	0.0109141	5.06768
	malG	Maltose transport complex, inner membrane-spanning subunit	58.92	0.719	319	4	0.0125392	3.97113
	malK	Maltose transport complex, ATP-binding subunit	195.537	0.717	1326	5	0.00377074	5.8373
	malM	Periplasmic protein in malK operon, function unknown	111.321	4.347	623	25	0.0401284	4.99306
	malP	Maltodextrin phosphorylase	68.88	4.883	1002	73	0.0728543	5.80675
	malQ	Amylomaltase	76.72	3.149	972	41	0.0421811	5.61631
	malT	ATP-dependent transcriptional activator for the mal regulon	145.838	7.989	2398	135	0.0562969	6.95938
	manX	Mannose permease, EIIAB component	231.109	8.072	1365	49	0.0358974	6.05714
	manY	Mannose permease, EIIC component	273.872	6.997	1333	35	0.0262566	5.9721
	manZ	Mannose permease, EIID component	357.727	10.149	1852	54	0.0291577	6.44834
	mazE	MazE antitoxin, toxin is MazF	65.431	28.939	99	45	0.454545	3.59305
	mcaS	Motility and biofilm regulator	157.713	2049.99	92	1229	13.3587	7.89405
	mcrB	McrBC restriction endonuclease, catalytic subunit	26.594	0.58	223	5	0.0224215	3.54809
	mdlB	ABC exporter permease-ATPase, function unknown	29.368	1.887	318	21	0.0660377	4.19168
	menA	1, 4-Dihydroxy-2-naphthoic acid (DHNA)-octaprenyltransferase	46.158	3.628	260	21	0.0807692	3.97594
	menD	SEPHCHC synthase, menaquinone biosynthesis	42.841	1.821	435	19	0.0436782	4.52113
	menE	o-succinylbenzoate-CoA synthase	49.517	2.244	408	19	0.0465686	4.4473
	menH	SHCHC synthase, menaquinone biosynthesis	57.025	2.954	263	14	0.0532319	3.88601
	mepA	Murein DD-endopeptidase, penicillin-insensitive	69.419	2.717	348	14	0.0402299	4.2063
	mepM	Murein DD-endopeptidase, space-maker hydrolase, septation protein	126.63	11.014	1018	91	0.089391	5.9039
	mepS	Murein DD-endopeptidase, space-maker hydrolase, lipoprotein	552.629	3.954	1904	14	0.00735294	6.36072
	metG	Methionine--tRNA ligase	98.952	9.29	1223	118	0.0964841	6.19491
	metL	Bifunctional aspartokinase/homoserine dehydrogenase 2	54.18	4.212	801	64	0.0799001	5.52451
	metV	Initiator methionine tRNA(CAU) f1	857.045	2339.56	401	1125	2.80549	7.84923
	metW	Initiator methionine tRNA(CAU) f1	859.182	2289.65	402	1101	2.73881	7.82032
	metY	Initiator methionine tRNA(CAU) f2	604.847	1786.38	283	859	3.03534	7.44764
	metZ	Initiator methionine tRNA(CAU) f1	886.967	2456.02	415	1181	2.84578	7.91854
	mglA	Methyl-galactoside ABC transporter ATPase	18.61	1.579	172	15	0.0872093	3.44229
	mglB	D-galactose-, D-glucose-binding protein, periplasmic	18.286	8.335	111	52	0.468468	3.7906
	mgrR	sRNA affecting sensitivity to antimicrobial peptides	236.779	114.378	141	70	0.496454	4.20134
	mhpR	Transcriptional activator, mhp operon	4.341	9.984	22	52	2.36364	3.19471
	micA	sRNA regulator of ompA, lamB, ompX and phoP, Hfq-dependent	1514.89	8936.47	718	4353	6.06267	9.75684
	micF	Regulatory antisense sRNA affecting ompF expression	69.013	928.064	39	539	13.8205	6.68372
	mioC	Required for biotin synthase activity in vitro	190.515	8.656	514	24	0.0466926	4.76111
	mipA	MltA-interacting protein	194.311	13.505	882	63	0.0714286	5.62122
	mlaD	Putative phospholipid-binding protein, signal-anchored	151.154	9.863	507	34	0.0670611	4.83263
	mlaE	Probable phospholipid ABC transporter permease	129.47	10.634	616	52	0.0844156	5.17707
	mlaF	Probable ABC phospholipid transporter ATP-binding protein	168.227	16.606	828	84	0.101449	5.66441
	mlc	Global transcriptional repressor	39.626	3.279	294	25	0.085034	4.15903
	mlrA	Transcriptional regulator of csgD	4.946	29.751	22	136	6.18182	4.62834
	mltA	Membrane-bound lytic transglycosylase A, murein hydrolase	65.348	5.542	436	38	0.087156	4.70855
	mltC	Membrane-bound lytic transglycosylase C, murein hydrolase	34.895	2.372	229	16	0.069869	3.76444
	mltF	Membrane-bound lytic transglycosylase F, murein hydrolase	30.124	1.44	285	14	0.0491228	3.97673
	mnmA	tRNA(Gln,Lys,Glu) U34 2-thiouridylase	157.285	7.377	1058	51	0.0482042	5.76453
	mnmC	Bifunctional 5-methylaminomethyl-2-thiouridine forming enzyme	30.749	2.314	375	29	0.0773333	4.46147
	mnmG	5-methylaminomethyl-2-thiouridine modification at tRNA U34	251.121	13.725	2884	162	0.056172	7.22133
	mntS	MntR-repressed Mn(2)-response protein	119.919	251.987	94	203	2.15957	5.35043
	modE	Repressor of the modABC operon for molybdenum transport	29.201	2.435	140	12	0.0857143	3.16294
	mpaA	Murein peptide amidase A	16.705	7.249	74	33	0.445946	3.14399
	mpl	UDP-N-acetylmuramate:L-alanyl-gamma-D-glutamyl-meso-diaminopimelate ligase	147.562	10.955	1232	94	0.0762987	6.11388
	mppA	Murein tripeptide-, heme-binding protein, periplasmic	36.095	3.373	354	34	0.0960452	4.45587
	mprA	emrAB repressor, also regulates microcin synthesis	105.684	6.031	341	20	0.058651	4.25618
	mqo	Malate oxidoreductase	57.854	0.875	579	9	0.015544	4.77372
	mqsA	Antitoxin for MqsR toxin	19.532	58.633	47	145	3.08511	4.78872
	mqsR	GCU-specific mRNA interferase, toxin-antitoxin pair MqsRA	18.286	71.169	33	132	4	4.61538
	mraY	UDP-N-acetylmuramoyl-pentapeptide:undecaprenyl-PO4 phosphatase	162.594	5.914	1070	40	0.0373832	5.72536
	mrcA	Murein polymerase, PBP1A	53.89	2.822	836	45	0.0538278	5.46403
	mrdA	Penicillin-binding protein PBP2	108.329	3.199	1252	38	0.0303514	5.90695
	mrdB	Affects cell shape, mecillinam sensitivity	131.449	5.899	889	41	0.0461192	5.51198
	mreB	Cell wall structural actin-like protein in MreBCD complex	376.272	36.505	2387	238	0.0997067	7.16212
	mreC	Cell division and growth	255.501	7.252	1714	50	0.0291715	6.33965
	mreD	Mecillinam resistance	218.753	6.549	650	20	0.0307692	5.00569
	mrp	Putative Fe-S scaffold protein, P-loop ATPase	146.037	11.252	985	78	0.0791878	5.81171
	msbA	Lipid exporter, fused permease and ATPase components	160.336	8.057	1704	88	0.0516432	6.45128
	mscL	Mechanosensitive channel protein, high conductance	52.454	4.675	131	12	0.0916031	3.09329
	mscM	Mechanosensitive channel protein, miniconductance	36.637	2.457	740	51	0.0689189	5.36457
	msyB	In multicopy restores growth and protein export functions of secY and secA mutants	13.166	70.457	30	165	5.5	4.93672
	mtlD	Mannitol-1-phosphate dehydrogenase, NAD-dependent	21.914	10.034	153	72	0.470588	4.27177
	mtlR	Mannitol operon repressor	46.18	299.29	165	1099	6.66061	7.75391
	mukB	Chromosome condensin MukBEF, ATPase and DNA-binding subunit	213.266	15.435	5781	430	0.0743816	8.30919
	mukE	Chromosome condensin MukBEF, MukE localization factor	154.065	14.082	660	62	0.0939394	5.31384
	mukF	Chromosome condensin MukBEF, kleisin-like subunit, binds calcium	122.152	10.53	982	87	0.0885947	5.84956
	murA	UDP-N-acetylglucosamine enoylpyruvyl transferase	200.618	8.769	1536	69	0.0449219	6.27019
	murC	UDP-N-acetylmuramate:L-alanine ligase	216.639	9.222	1943	85	0.0437468	6.59538
	murD	D-glutamic acid adding enzyme	174.566	7.295	1397	60	0.0429492	6.12667
	murE	meso-diaminopimelate adding enzyme	163.464	9.9	1478	92	0.0622463	6.30368
	murF	D-alanyl:D-alanine adding enzyme	154.882	4.595	1279	39	0.0304926	5.93743
	murG	N-acetylglucosaminyl transferase	194.309	7.797	1261	52	0.0412371	5.97432
	murI	Glutamate racemase, D-glutamate synthesis	53.514	4.479	279	24	0.0860215	4.09139
	murJ	Putative lipid II flippase	35.678	1.981	333	19	0.0570571	4.2176
	murP	N-acetylmuramic acid permease, EIIBC component, PTS system	20.441	1.348	177	12	0.0677966	3.41402
	mutS	Methyl-directed mismatch repair protein, weak ATPase	40.211	2.625	626	42	0.0670927	5.12393
	nadD	Nicotinate mononucleotide adenylyltransferase, NAD(P) biosynthesis	86.643	4.988	338	20	0.0591716	4.24638
	nagC	N-acetylglucosamine-inducible nag divergent operon transcriptional repressor	69.548	6.951	516	53	0.102713	5.00537
	nagE	PTS system EIIABC(Nag) component	78.354	4.441	927	54	0.0582524	5.6291
	nagK	N-acetyl-D-glucosamine kinase	96.901	7.726	537	44	0.0819367	4.97562
	nanT	Sialic acid transporter	8.72	3.544	79	33	0.417722	3.18586
	narG	Nitrate reductase I (NRA), alpha subunit	15.297	1.155	348	27	0.0775862	4.36027
	narK	Nitrate/nitrite antiporter	21.753	1.495	184	13	0.0706522	3.47543
	narZ	Nitrate reductase II (NRZ), alpha subunit	0.924	2.012	21	47	2.2381	3.04002
	ndh	Respiratory NADH dehydrogenase II	478.577	12.148	3795	99	0.026087	7.44575
	ndk	Nucleoside diphosphate kinase	128.38	11.861	337	32	0.0949555	4.38387
	nemA	Chromate reductase, quinone reductase, FMN-linked	22.182	2.042	148	14	0.0945946	3.26543
	nfrA	Bacteriophage N4 adsorption protein A, outer membrane protein	7.141	2.962	129	55	0.426357	3.92858
	nfrB	Phage N4 susceptibility	6.839	3.005	93	42	0.451613	3.49435
	nfsA	Nitroreductase A	38.24	2.436	168	11	0.0654762	3.33703
	nhaA	Na+/H+ antiporter 1, strongly pH-dependent	83.484	38.283	592	279	0.471284	6.26177
	nhaB	Na+/H+ antiporter 2, weakly pH-dependent	47.172	1.558	442	15	0.0339367	4.49886
	nlpC	Predicted peptidase, C40 clan, lipoprotein	29.021	14.119	82	41	0.5	3.39839
	nlpI	Lipoprotein involved in osmotic sensitivity and filamentation	1276.39	88.478	6864	489	0.0712413	8.5399
	nmpC	Pseudogene reconstruction, OM porin, DLP12 prophage	339.9	4.311	2148	28	0.0130354	6.56364
	nsrR	Nitric oxide-sensitive repressor	533.886	19.922	1382	53	0.0383502	6.08745
	nth	Endonuclease III: DNA N-glycosylase/AP lyase	57.703	1.007	223	4	0.0179372	3.53031
	nudB	Dihydroneopterin triphosphate pyrophosphohydrolase	215.43	16.967	593	48	0.0809444	5.10924
	nudE	Adenosine nucleotide hydrolase	107.66	9.134	367	32	0.0871935	4.47112
	nuoA	NADH:ubiquinone oxidoreductase subunit A, complex I	318.761	12.983	860	36	0.0418605	5.44498
	nuoB	NADH:ubiquinone oxidoreductase subunit B, complex I	303.573	16.907	1223	70	0.0572363	6.01225
	nuoC	NADH:ubiquinone oxidoreductase, fused CD subunit, complex I	399.249	11.087	4345	124	0.0285386	7.65283
	nuoE	NADH:ubiquinone oxidoreductase subunit E, complex I	352.462	11.506	1073	36	0.0335508	5.70936
	nuoF	NADH:ubiquinone oxidoreductase subunit F, complex I	361.119	11.609	2936	97	0.0330381	7.12119
	nuoG	NADH:ubiquinone oxidoreductase subunit G, complex I	438.611	14.856	7268	253	0.0348101	8.42472
	nuoH	NADH:ubiquinone oxidoreductase subunit H, complex I	385.174	12.771	2289	78	0.034076	6.7744
	nuoI	NADH:ubiquinone oxidoreductase subunit I, complex I	323.684	7.372	1068	25	0.0234082	5.64916
	nuoJ	NADH:ubiquinone oxidoreductase subunit J, complex I	307.79	6.925	1038	24	0.0231214	5.60827
	nuoK	NADH:ubiquinone oxidoreductase subunit K, complex I	279.171	7.399	514	14	0.0272374	4.67067
	nuoL	NADH:ubiquinone oxidoreductase subunit L, complex I	394.985	7.911	4421	91	0.0205836	7.63025
	nuoM	NADH:ubiquinone oxidoreductase subunit M, complex I	315.909	5.024	2937	48	0.0163432	7.02426
	nuoN	NADH:ubiquinone oxidoreductase subunit N, complex I	248.209	5.382	2199	49	0.0222829	6.65095
	nupC	Nucleoside transporter, except guanosine	86.047	7.055	629	53	0.0842607	5.20554
	nupG	Nucleoside transporter	265.38	12.484	2027	98	0.0483473	6.67956
	nusA	Transcription termination/antitermination L factor	816.655	35.297	7384	328	0.0444204	8.50208
	nusB	Transcription termination/antitermination factor	279.769	14.107	714	37	0.0518207	5.23591
	nusG	Stabilizes phage lambda protein N-NusA-RNAP antitermination complex	520.535	50.151	1727	171	0.0990156	6.69689
	obgE	DNA-binding GTPase involved in cell partioning and DNA repair	406.304	31.261	2896	229	0.0790746	7.34216
	ompC	Outer membrane porin C	1837.55	96.02	12327	662	0.0537033	9.28928
	ompF	Outer membrane porin F	674.449	7.94	4463	54	0.0120995	7.59159
	ompT	Outer membrane protease VII, DLP12 prophage	606.01	1.511	3513	9	0.00256191	7.19173
	omrA	sRNA downregulating OM proteins and curli	84.155	5011.33	45	2754	61.2	9.04923
	omrB	sRNA downregulating OM proteins and curli	98.34	2448.81	49	1254	25.5918	7.91239
	opgD	OPG biosynthetic periplasmic protein	25.242	11.41	254	118	0.464567	5.0086
	opgG	OPG biosynthetic beta-1,6 branching glycosyltransferase	81.856	7.61	764	73	0.0955497	5.5261
	opgH	OPG biosynthetic UDP-glucose beta-1,2 glycosyltransferase	130.349	8.875	2015	141	0.0699752	6.78083
	oppA	Oligopeptide ABC transporter periplasmic binding protein	511.356	29.043	5071	296	0.0583711	8.03918
	oppB	Oligopeptide ABC transporter permease	298.763	5.216	1672	30	0.0179426	6.24158
	oppC	Oligopeptide ABC transporter permease	438.672	7.575	2423	43	0.0177466	6.76107
	oppD	Oligopeptide ABC transporter ATPase	527.954	14.371	3253	91	0.0279742	7.23775
	oppF	Oligopeptide ABC transporter ATPase	427.718	14.021	2612	88	0.0336907	6.95906
	osmB	Osmotically and stress inducible lipoprotein	10.52	489.895	14	670	47.8571	6.98829
	osmC	Lipoyl-dependent Cys-based peroxidase, hydroperoxide resistance	6.095	33.36	16	90	5.625	3.97819
	osmE	Osmotically inducible lipoprotein, function unknown	11.166	104.864	23	222	9.65217	5.36419
	osmF	Predicted periplasmic binding protein, function unknown	2.151	23.2	12	133	11.0833	4.56515
	osmY	Putative ABC transporter periplasmic binding protein	13.307	194.745	49	737	15.0408	7.143
	otsA	Trehalose phosphate synthase	3.927	17.193	34	153	4.5	4.83471
	otsB	Trehalose phosphate phosphatase	1.233	40.582	6	203	33.8333	5.20027
	panF	Pantothenate permease	35.589	2.647	314	24	0.0764331	4.21556
	parC	Topoisomerase IV, subunit A, ATP-dependent, type II	132.953	10.845	1825	153	0.0838356	6.70626
	parE	Topoisomerase IV, subunit B, ATP-dependent, type II	135.533	8.713	1559	103	0.066068	6.39783
	patA	Putrescine:2-oxoglutaric acid aminotransferase	2.862	47.923	24	413	17.2083	6.28386
	patD	Gamma-aminobutyraldehyde dehydrogenase, NAD-dependent	2.887	5.731	25	51	2.04	3.1942
	pbpC	Penicillin-insensitive murein repair transglycosylase	17.147	1.662	241	24	0.0995851	3.94132
	pck	Phosphoenolpyruvate carboxykinase [ATP]	292.129	16.575	2881	168	0.0583131	7.23096
	pcnB	Poly(A) polymerase	278.521	7.56	2366	66	0.0278952	6.78638
	pdhR	Pyruvate dehydrogenase operon (pdhR-aceEF-lpd) repressor	707.542	13.396	3289	64	0.0194588	7.20322
	pdxA	4-hydroxythreonine-4-phosphate dehydrogenase	144.456	5.499	869	34	0.0391254	5.44575
	pdxJ	Pyridoxine 5'-phosphate (PNP) synthase	64.524	5.688	287	26	0.0905923	4.14708
	pdxK	B6-vitamer kinase	30.519	3.007	158	16	0.101266	3.37465
	pdxY	Pyridoxamine kinase	42.285	3.151	222	17	0.0765766	3.74736
	pepB	Peptidase B	127.401	10.975	994	88	0.0885312	5.86642
	pepD	Peptidase D, Xaa-His dipeptidase	96.846	8.786	858	80	0.0932401	5.67955
	pepP	Proline aminopeptidase, homotetrameric	144.092	10.265	1161	85	0.0732127	6.01572
	pepQ	Proline dipeptidase	90.316	6.973	731	58	0.0793434	5.39406
	pfkB	6-phosphofructokinase-2	5.84	15.496	33	90	2.72727	4.05707
	pgaA	Biofilm adhesin polysaccharide PGA secretin	13.51	0.462	199	7	0.0351759	3.44973
	pgk	Phosphoglycerate kinase	459.353	41.821	3249	304	0.0935673	7.57532
	pgpB	Phosphatidylglycerophosphatase B, membrane bound	17.64	7.326	82	35	0.426829	3.25894
	pheA	Chorismate mutase and prephenate dehydratase, P-protein	33.453	2.896	236	21	0.0889831	3.8748
	pheP	Phenylalanine-specific permease	52.466	1.395	439	12	0.0273349	4.4595
	pheS	Phenylalanine--tRNA ligase, alpha-subunit	367.272	8.95	2196	55	0.0250455	6.66492
	pheU	Phenylalanine tRNA(GAA)	34.646	1076.66	16	511	31.9375	6.59144
	pheV	Phenylalanine tRNA(GAA)	23.819	1040.84	11	494	44.9091	6.53832
	phoB	Positive response regulator for pho regulon, two-component system	6.917	18.334	29	79	2.72414	3.84892
	phoH	Phosphate starvation-inducible ATP-binding protein	2.781	12.78	18	85	4.72222	3.90055
	phoP	Response regulator, two-component system	70.04	6.195	286	26	0.0909091	4.14349
	phoQ	Histidine protein kinase sensor protein, two-component system	56.096	3.946	498	36	0.0722892	4.8304
	pitA	Low-affinity inorganic phosphate transporter	244.88	15.479	2232	145	0.0649642	6.90144
	plaP	Putrescine importer, low affinity	179.222	8.484	1480	72	0.0486486	6.23722
	pldA	Outer-membrane phospholipase A	68.287	5.706	361	31	0.0858726	4.44327
	plsC	1-Acyl-n-glycerol-3-phosphate acyltransferase	90.313	4.123	405	19	0.0469136	4.43884
	plsX	Probable phosphate acyltransferase	358.028	15.25	2330	102	0.0437768	6.85257
	pncA	Pyrazinamidase/nicotinamidase	47.423	2.744	185	11	0.0594595	3.44308
	pncB	Nicotinate phosphoribosyltransferase	89.877	7.055	657	53	0.0806697	5.25082
	pnp	Polynucleotide phosphorylase	842.804	29.912	10939	399	0.036475	9.02091
	polA	DNA polymerase I	71.095	4.482	1204	78	0.0647841	6.02696
	potA	Spermidine/putrescine ABC transporter ATPase	119.266	3.943	824	28	0.0339806	5.34654
	potB	Spermidine/putrescine ABC transporter permease	116.67	2.708	587	14	0.0238501	4.83338
	potC	Spermidine/putrescine ABC transporter permease	137.866	4.633	666	23	0.0345345	5.05731
	potD	Spermidine/putrescine ABC transporter periplasmic binding protein	132.19	7.8	841	51	0.0606421	5.50464
	poxB	Pyruvate oxidase	2.202	29.343	23	315	13.6957	5.88344
	ppa	Inorganic pyrophosphatase	613.65	37.394	1980	124	0.0626263	6.71955
	ppiB	Periplasmic peptidylprolyl-cis-trans-isomerase B, rotamase	208.788	19.733	628	61	0.0971338	5.25753
	ppiD	Periplasmic folding chaperone, has an inactive PPIase domain	125.098	9.324	1423	109	0.0765987	6.31911
	prc	Periplasmic carboxy-terminal protease with specificity for non-polar C-termini	199.668	12.035	2486	154	0.0619469	7.03957
	prfA	Peptide chain release factor 1, RF-1	86.616	6.949	570	47	0.0824561	5.06066
	prfB	Peptide chain release factor 2, RF-2	265.049	12.822	1770	88	0.0497175	6.49501
	prfC	Peptide chain release factor 3, RF-3	242.611	8.56	2344	85	0.0362628	6.82009
	priA	Primosome factor Y, also called protein n'	19.533	1.529	261	21	0.0804598	3.97998
	priB	Primosomal protein n	2079.33	78.794	3980	155	0.0389447	7.58733
	prlC	Oligopeptidase A, zinc metalloprotease	68.47	29.628	850	378	0.444706	6.73136
	prlF	Antitoxin of the PrlF-YhaV toxin-antitoxin pair	18.612	38.603	38	81	2.13158	3.93055
	prmA	50S subunit L11 protein lysine methyltransferase	70.903	3.813	380	21	0.0552632	4.38849
	prmC	Release factor (RF1, RF2) glutamine methyltransferase	71.629	3.84	363	20	0.0550964	4.32589
	proK	Proline tRNA(CGG) 1	410.356	5386.18	192	2590	13.4896	8.97773
	proL	Proline tRNA(GGG) 2	17.098	1759.35	8	846	105.75	7.32747
	proM	Proline tRNA(UGG) 3	288.531	3581.08	135	1722	12.7556	8.38632
	proP	Proline/betaine permease, minor	154.934	8.736	1415	82	0.0579505	6.22097
	proQ	RNA chaperone, probable regulator of ProP translation	487.117	29.781	2069	130	0.0628323	6.783
	proV	Glycine betaine/proline ABC transporter periplasmic binding protein	545.693	2.529	3989	19	0.0047631	7.38573
	proW	Glycine betaine/proline ABC transporter permease	406.402	2.105	2630	14	0.00532319	6.801
	proX	Glycine betaine/proline ABC transporter periplasmic binding protein	335.935	1.29	2027	8	0.00394672	6.4274
	proY	Probable histidine or proline permease	60.606	3.729	506	32	0.0632411	4.81332
	prpB	2-Methylisocitrate lyase	1.108	9.525	6	53	8.83333	3.06887
	prpE	Propionate-CoA ligase	2.006	6.704	23	79	3.43478	3.81663
	prpR	Transcriptional regulator of prp operon	0.726	7.063	7	70	10	3.53023
	prs	Phosphoribosylpyrophosphate synthase	277.928	22.972	1601	136	0.0849469	6.52522
	psd	Phosphatidylserine decarboxylase, phospholipid biosynthesis	113.28	9.089	667	55	0.0824588	5.27965
	pspA	Phage shock protein A, negative regulator of psp operon	13.038	499.059	53	2085	39.3396	8.64814
	pspB	Positive regulator, with PspC, activates expression of psp operon	10.971	284.675	15	400	26.6667	6.22932
	pspC	Positive regulatory gene, cooperatively with PspB	10.057	295.795	22	665	30.2273	6.98116
	pspD	Expressed protein in psp operon	5.189	93.048	7	129	18.4286	4.50235
	pspE	Rhodanese, thiosulfate:cyanide sulfurtransferase	39.183	321.276	75	632	8.42667	6.93334
	pspG	Effector of phage shock response	20.994	194.396	31	295	9.51613	5.79561
	psrO	Novel sRNA, function unknown	361.297	15.645	382	17	0.0445026	4.34961
	pstS	Phosphate ABC transporter periplasmic binding protein	16.757	60.145	106	391	3.68868	6.27115
	pta	Phosphate acetyltransferase, produces acetyl phosphate	451.128	13.587	5880	182	0.0309524	8.0989
	ptsG	Glucose phophotransferase Enzyme IIBC(Glc)	685.822	27.693	5976	248	0.0414993	8.18256
	ptsH	PTS system histidine phosphocarrier protein HPr	642.332	31.654	1007	51	0.0506455	5.7077
	ptsP	PTS PEP-protein phosphotransferase Enzyme I (Ntr)	81.296	8.195	1110	115	0.103604	6.08831
	ptwF	thrW pseudogene, CP4-6 prophage attachment site	77.247	352.939	23	108	4.69565	4.28492
	purA	Adenylosuccinate synthase, purine synthesis	257.053	15.532	2029	126	0.0620996	6.7516
	purB	Adenylosuccinate lyase, purine synthesis	111.514	6.424	929	55	0.0592034	5.63665
	purF	Amidophosphoribosyltransferase, purine synthesis	22.116	9.705	204	92	0.45098	4.65727
	purK	N5-carboxyaminoimidazole ribonucleotide (N-CAIR) synthase	28.199	1.199	183	8	0.0437158	3.37223
	purL	Phosphoribosylformylglycinamide synthase	11.471	0.947	271	23	0.0848708	4.04749
	purR	Purine regulon repressor	84.851	7.491	529	48	0.0907372	4.99144
	purU	Formyltetrahydrofolate hydrolase	103.466	8.168	530	43	0.0811321	4.95402
	puuA	Glutamate--putrescine ligase	4.523	21.667	39	192	4.92308	5.17754
	puuD	Gamma-glutamyl-gamma-aminobutyrate hydrolase, putrescine utilization pathway	3.872	17.792	18	85	4.72222	3.90055
	pyrF	Orotidine-5'-phosphate decarboxylase	76.71	4.34	344	20	0.0581395	4.26591
	pyrH	Uridylate kinase	365.635	11.469	1613	52	0.0322381	6.27129
	queA	S-adenosylmethionine:tRNA ribosyltransferase-isomerase	119.547	2.093	778	14	0.0179949	5.18576
	radA	Sensitivity to gamma and UV radiation	58.545	5.905	492	51	0.103659	4.94261
	raiA	Protein Y, associated with 30S ribosomal subunit	65.443	669.08	136	1429	10.5074	8.12002
	ratA	Toxic protein, inhibits 70S ribosome formation	102.813	10.071	298	30	0.100671	4.23614
	rbfA	Ribosome binding factor required for efficient processing of 16s rRNA	234.983	13.543	574	34	0.0592334	4.96899
	rbsA	D-ribose ABC transporter ATPase	481.689	5.848	4408	55	0.0124773	7.57631
	rbsB	D-ribose ABC transporter periplasmic binding protein	690.602	11.143	3739	62	0.016582	7.36777
	rbsC	D-ribose ABC transporter permease	478.547	5.802	2809	35	0.01246	6.93778
	rbsD	D-ribose pyranase	625.757	25.163	1597	66	0.0413275	6.3061
	rbsK	Ribokinase	472.828	2.411	2672	14	0.00523952	6.82276
	rbsR	Regulatory gene for rbs operon	126.618	1.129	764	7	0.0091623	5.1144
	rcsF	Lipoprotein that signals increased capsule synthesis	67.86	5.931	167	15	0.0898204	3.41151
	rdgB	dITP/XTP pyrophosphatase, synthetic lethal with recA	81.454	4.583	294	17	0.0578231	4.05315
	rdlA	Antisense sRNA RdlA affects LdrA translation	112.988	365.669	46	153	3.32609	4.86325
	rdlB	Antisense sRNA RdlB affects LdrB translation	72.311	599.274	29	247	8.51724	5.53141
	rdlC	Antisense sRNA RdlC affects LdrC translation	36.302	447.421	15	190	12.6667	5.11661
	rdlD	Antisense sRNA RdlD affects LdrD translation	107.22	344.522	43	142	3.30233	4.74862
	recB	RecBCD Exonuclease V subunit, recombination and repair	38.46	2.667	828	59	0.071256	5.53202
	recF	Recombination and repair	127.335	6.262	831	42	0.0505415	5.43992
	recG	Junction-specific ATP-dependent DNA helicase	81.415	0.769	1030	10	0.00970874	5.5242
	recN	Recombination and repair	23.369	2.216	236	23	0.0974576	3.90515
	recO	Conjugational recombination and repair	85.332	3.075	378	14	0.037037	4.30302
	recQ	DNA helicase involved in recombination, replication, repair	43.076	1.925	479	22	0.045929	4.66172
	recR	Recombination and DNA repair	221.056	7.134	814	27	0.0331695	5.32565
	relB	Antitoxin for RelE, Qin prophage	10.971	43.368	16	65	4.0625	3.4781
	rep	ATP-dependent DNA helicase Rep, involved in DNA replication	63.321	3.405	778	43	0.0552699	5.37105
	rfaH	Transcription antitermination factor, LPS biosynthesis genes	67.982	5.894	202	18	0.0891089	3.66486
	rfbA	Glucose-1-phosphate thymidylyltransferase 1	151.882	2.179	814	12	0.014742	5.23019
	rfbB	TDP-glucose oxidoreductase-4,6 dehydratase	142.9	3.539	943	24	0.0254507	5.48832
	rfbC	dTDP-4-deoxyrhamnose-3,5-epimerase	140.091	3.444	475	12	0.0252632	4.55535
	rfbD	dTDP-L-rhamnose synthase	150.856	2.313	825	13	0.0157576	5.25388
	rffG	dTDP-glucose dehydratase	186.605	4.498	1211	30	0.0247729	5.83055
	rffH	Glucose-1-phosphate thymidylyltransferase	150.016	7.262	804	40	0.0497512	5.39031
	rhlB	ATP-dependent RNA helicase	256.734	15.558	1975	123	0.0622785	6.71421
	rhlE	ATP-dependent RNA helicase, in RNA degradasome	100.671	1.76	835	15	0.0179641	5.28201
	rho	Transcription termination factor Rho	716.009	16.013	5482	126	0.0229843	7.95144
	ribB	3,4-dihydroxy-2-butanone 4-phosphate synthase	154.504	73.699	614	301	0.490228	6.35412
	ribE	Lumazine (6,7-dimethyl-8-ribityllumazine) synthase	219.426	9.519	628	28	0.044586	5.02513
	ribF	Riboflavin kinase and FAD synthase	165.094	15.299	945	90	0.0952381	5.82444
	ridA	Enamine/imine deaminase, reaction intermediate detoxification	221.127	7.448	520	18	0.0346154	4.72115
	rihA	Ribonucleoside hydrolase, pyrimidine specific	53.802	1.54	306	9	0.0294118	3.98959
	rimI	Ribosomal protein S18 N-acetyltransferase	125.544	11.463	341	32	0.0938416	4.39585
	rimK	Ribosomal protein S6 modification, C-terminal glutmate addition	47.931	3.369	263	19	0.0722433	3.95936
	rimM	Ribosome maturation factor	3330.36	155.463	11110	533	0.0479748	9.1084
	rimO	Ribosomal protein S12 methylthiotransferase	37.481	2.536	302	21	0.0695364	4.13568
	rimP	Factor required for maturation of 30S ribosomal subunits	784.34	18.735	2159	53	0.0245484	6.63813
	rlmB	23S rRNA mG2251 2'-O-ribose methyltransferase, SAM-dependent	122.978	10.5	547	48	0.0877514	5.02564
	rlmF	23S rRNA m(6)A1618 methyltransferase, SAM-dependent	39.944	3.8	225	22	0.0977778	3.8413
	rlmG	23S rRNA m(2)G1835 methyltransferase, SAM-dependent	49.501	1.408	342	10	0.0292398	4.13578
	rlmH	23S rRNA m(3)Psi1915 pseudouridine methyltransferase	155.075	8.212	441	24	0.0544218	4.58691
	rlmJ	23S rRNA m(6)A2030 methyltransferase, SAM-dependent	89.996	6.078	461	32	0.0694143	4.71193
	rlmL	Fused 23S rRNA m(2)G2445 and m(7)G2069 methyltransferase	116.58	9.415	1494	124	0.0829987	6.41799
	rlmN	23S rRNA m(2)A2503, tRNA m(2)A37 methyltransferase, SAM-dependent	143.482	13.587	1007	98	0.0973188	5.92326
	rluB	23S rRNA pseudouridine(2605) synthase	265.829	7.495	1415	41	0.0289753	6.07019
	rluC	23S rRNA pseudouridine(955,2504,2580) synthase	132.17	5.504	771	33	0.0428016	5.29869
	rluF	23S rRNA pseudouridine(2604) synthase	28.654	2.018	152	11	0.0723684	3.22828
	rmf	Ribosome Modulation Factor RMF	83.264	2288.52	85	2401	28.2471	8.85606
	rmuC	DNA recombination protein	74.563	2.018	647	18	0.0278207	4.98486
	rnc	RNase III	242.142	21.163	1002	90	0.0898204	5.88343
	rnd	RNase D, processes tRNA precursors	66.528	1.562	456	11	0.0241228	4.49537
	rne	RNase E	207.133	10.102	4010	201	0.0501247	7.65948
	rng	Endoribonuclease G involved in 16S rRNA processing	145.426	11.002	1299	101	0.0777521	6.19549
	rnhB	RNase HII	191.585	4.292	695	16	0.0230216	5.05814
	rnpA	RNase P, C5 protein component	790.849	3.558	1730	8	0.00462428	6.21069
	rnr	Exoribonuclease R, RNase R	242.339	16.131	3596	246	0.0684093	7.59899
	rnt	RNase T	43.428	1.73	171	7	0.0409357	3.27406
	rpe	D-ribulose-5-phosphate 3-epimerase	106.558	7.794	439	33	0.0751708	4.66888
	rph	Pseudogene reconstruction, RNase PH	79.986	5.815	348	26	0.0747126	4.34882
	rplA	50S ribosomal subunit protein L1	4152.76	130.375	17790	574	0.0322653	9.69522
	rplB	50S ribosomal subunit protein L2	4304.44	132.078	21500	678	0.0315349	9.96341
	rplC	50S ribosomal subunit protein L3	6487.71	180.464	24836	710	0.0285875	10.1533
	rplD	50S ribosomal subunit protein L4	5020.19	130.271	18486	493	0.0266688	9.71685
	rplE	50S ribosomal subunit protein L5	14050.3	413.965	46103	1396	0.03028	11.0545
	rplF	50S ribosomal subunit protein L6	6081.69	216.805	19734	723	0.0366373	9.87013
	rplI	50S ribosomal subunit protein L9	3010.53	90.029	8232	253	0.0307337	8.57938
	rplJ	50S ribosomal subunit protein L10	6432.1	191.963	19464	597	0.030672	9.81511
	rplK	50S ribosomal subunit protein L11	2803.82	89.21	7309	239	0.0326994	8.4205
	rplL	50S ribosomal subunit protein L7/L12	9015.82	252.008	20051	576	0.0287267	9.84619
	rplM	50S ribosomal subunit protein L13	2139.02	94.436	5576	253	0.045373	8.10498
	rplN	50S ribosomal subunit protein L14	6084.66	399.464	13754	928	0.0674713	9.51989
	rplO	50S ribosomal subunit protein L15	6513.94	256.208	17218	696	0.0404228	9.69578
	rplP	50S ribosomal subunit protein L16	6133.93	229.87	15319	590	0.0385143	9.5167
	rplQ	50S ribosomal subunit protein L17	4639.67	105.085	10826	252	0.0232773	8.92745
	rplR	50S ribosomal subunit protein L18	9458.58	402.134	20346	889	0.0436941	9.95467
	rplS	50S ribosomal subunit protein L19	4007.84	190.039	8475	413	0.0487316	8.72373
	rplU	50S ribosomal subunit protein L21	3254.47	220.692	6170	430	0.0696921	8.37902
	rplV	50S ribosomal subunit protein L22	5507.9	220.719	11145	459	0.0411844	9.07476
	rplW	50S ribosomal subunit protein L23	4237.54	100.411	7802	190	0.0243527	8.46438
	rplX	50S ribosomal subunit protein L24	5604.25	293.317	10727	577	0.0537895	9.08987
	rplY	50S ribosomal subunit protein L25	1067.68	35.397	1849	63	0.0340725	6.47321
	rpmB	50S ribosomal subunit protein L28	2182.46	197.966	3143	293	0.093223	7.52622
	rpmC	50S ribosomal subunit protein L29	2190.84	211.838	2556	254	0.099374	7.25846
	rpmD	50S ribosomal subunit protein L30	7697.29	305.136	8419	343	0.0407412	8.66952
	rpmE	50S ribosomal subunit protein L31	1229.25	120.285	1591	160	0.100566	6.58689
	rpmF	50S ribosomal subunit protein L32	2219.8	33.13	2347	36	0.0153387	6.70189
	rpmG	50S ribosomal subunit protein L33	2136.47	102.941	2181	108	0.0495186	6.78943
	rpmH	50S ribosomal subunit protein L34	1608.35	59.055	1378	52	0.0377358	6.08015
	rpmI	50S ribosomal subunit protein A (L35)	4853.98	472.302	5840	584	0.1	8.44657
	rpmJ	50S ribosomal subunit protein X (L36)	1877.78	169.71	1335	124	0.0928839	6.30327
	rpoA	RNA polymerase, alpha subunit	8306.45	174.364	49969	1078	0.0215734	11.1172
	rpoB	RNA polymerase, beta subunit	1067.97	62.001	26146	1560	0.059665	10.4038
	rpoC	RNA polymerase, beta' subunit	1218.88	96.973	31285	2558	0.0817644	10.776
	rpoH	RNA polymerase subunit, sigma 32, heat shock transcription	324.135	144.772	1684	773	0.459026	7.75404
	rpoS	RNA polymerase subunit, stress and stationary phase sigma S	187.109	494.096	1129	3064	2.71391	9.30731
	rpoZ	RNA polymerase subunit, omega subunit	590.901	35.971	991	62	0.0625631	5.743
	rprA	Positive regulatory antisense sRNA for rpoS translation	111.783	4743.47	72	3140	43.6111	9.24139
	rpsA	30S ribosomal subunit protein S1	3798.97	144.729	38643	1513	0.0391533	10.8525
	rpsB	30S ribosomal subunit protein S2	3534.4	134.324	15592	609	0.0390585	9.54524
	rpsC	30S ribosomal subunit protein S3	7557.78	284.675	32239	1248	0.0387109	10.5889
	rpsD	30S ribosomal subunit protein S4	8154.29	162.193	30770	629	0.020442	10.4117
	rpsE	30S ribosomal subunit protein S5	8604.32	288.805	26351	909	0.0344958	10.2738
	rpsF	30S ribosomal subunit protein S6	3056.59	44.48	7355	110	0.0149558	8.32203
	rpsG	30S ribosomal subunit protein S7, mutated stop codon	4696.33	169.322	15410	571	0.0370539	9.51676
	rpsH	30S ribosomal subunit protein S8	7933.69	301.924	18946	741	0.0391112	9.82584
	rpsI	30S ribosomal subunit protein S9	2907.4	98.197	6943	241	0.0347112	8.35861
	rpsJ	30S ribosomal subunit protein S10	7903.04	263.29	14983	513	0.0342388	9.45992
	rpsK	30S ribosomal subunit protein S11	9287.22	145.349	22009	354	0.0160843	9.90201
	rpsL	30S ribosomal subunit protein S12	3738.15	151.162	8518	354	0.0415591	8.69093
	rpsM	30S ribosomal subunit protein S13	5771.47	235.933	12520	526	0.0420128	9.24665
	rpsN	30S ribosomal subunit protein S14	9306.8	380.962	17305	728	0.0420688	9.71244
	rpsO	30S ribosomal subunit protein S15	4136.19	178.515	6786	301	0.044356	8.38065
	rpsP	30S ribosomal subunit protein S16	3110.96	98.393	4707	153	0.0325048	7.79003
	rpsQ	30S ribosomal subunit protein S17	5680.56	555.745	8802	885	0.100545	9.03913
	rpsR	30S ribosomal subunit protein S18	1991.44	35.819	2759	51	0.018485	6.9487
	rpsS	30S ribosomal subunit protein S19	5974.65	177.922	10129	310	0.0306052	8.87606
	rpsT	30S ribosomal subunit protein S20	2061.49	128.589	3307	212	0.0641064	7.45745
	rpsU	30S ribosomal subunit protein S21	1346.27	111.201	1767	150	0.0848896	6.66522
	rrlA	23S rRNA of rrnA operon	14024.2	27871	247557	505622	2.04245	16.7126
	rrlB	23S rRNA of rrnB operon	13533.3	27977.2	238809	507375	2.12461	16.7124
	rrlC	23S rRNA of rrnC operon	14895.5	29875.8	262846	541806	2.06131	16.8111
	rrlD	23S rRNA of rrnD operon	13922	28663.5	245667	519821	2.11596	16.7479
	rrlE	23S rRNA of rrnE operon	13626.6	27924.6	240455	506421	2.10609	16.7108
	rrlG	23S rRNA of rrnG operon	14001.2	28934.4	247065	524734	2.12387	16.761
	rrlH	23S rRNA of rrnH operon	13649.6	27537.4	240861	499398	2.07339	16.6927
	rrsA	16S rRNA of rrnA operon	4785.44	14818.4	44839	142697	3.18243	14.8386
	rrsB	16S rRNA of rrnB operon	4740.51	14763.8	44418	142171	3.20075	14.8328
	rrsC	16S rRNA of rrnC operon	4964.41	16231.2	46516	156301	3.36016	14.9653
	rrsD	16S rRNA of rrnD operon	4862.28	15396.5	45559	148264	3.25433	14.8919
	rrsE	16S rRNA of rrnE operon	4800.59	14775.3	44981	142282	3.16316	14.835
	rrsG	16S rRNA of rrnG operon	4377.64	14628	41018	140863	3.43418	14.8135
	rrsH	16S rRNA of rrnH operon	4732.4	14756.1	44342	142097	3.20457	14.832
	rseA	Anti-RpoE sigma factor, spans inner membrane	352.397	154.226	1394	627	0.449785	7.46024
	rseC	SoxR iron-sulfur cluster reduction factor component	138.856	3.002	405	9	0.0222222	4.32861
	rseP	Inner membrane zinc RIP metalloprotease	253.119	16.569	2081	140	0.0672753	6.81335
	rsfS	Ribosomal silencing factor	201.313	10.575	389	21	0.0539846	4.41475
	rsmA	16S rRNA m(6)A1518, m(6)A1519 dimethyltransferase, SAM-dependent	224.031	21.818	1119	112	0.100089	6.08461
	rsmB	16S rRNA m(5)C967 methyltransferase, SAM-dependent	121.705	4.096	954	33	0.0345912	5.55183
	rsmF	16S rRNA m(5)C1407 methyltransferase, SAM-dependent	25.828	2.224	226	20	0.0884956	3.81439
	rsmG	16S rRNA m(7)G527 methyltransferase, SAM-dependent	107.603	6.159	408	24	0.0588235	4.50003
	rspR	Transcriptional repressor for rspAB	53.419	4.429	223	19	0.0852018	3.78452
	rstA	Response regulator of RstAB two-component system, low Mg-responsive via PhoQP	37.028	1.779	162	8	0.0493827	3.23362
	rstB	Sensory histidine kinase of RstAB two-component system, low Mg-responsive via PhoQP	29.83	2.829	236	23	0.0974576	3.90515
	rsxA	SoxR iron-sulfur cluster reduction factor component	87.092	4.677	308	17	0.0551948	4.10504
	rsxB	SoxR iron-sulfur cluster reduction factor component	92.091	5.255	324	19	0.058642	4.18714
	rsxC	SoxR iron-sulfur cluster reduction factor component	93.204	3.241	1259	45	0.0357427	5.94338
	rsxD	SoxR iron-sulfur cluster reduction factor component	83.45	1.966	537	13	0.0242086	4.71508
	rsxE	SoxR iron-sulfur cluster reduction factor component	78.502	0.92	332	4	0.0120482	4.02102
	rsxG	SoxR iron-sulfur cluster reduction factor component	89.043	2.836	336	11	0.0327381	4.12746
	rtcR	Transcriptional regulator for rtcAB	20.893	1.102	203	11	0.0541872	3.54645
	rtn	Predicted membrane-anchored cyclic-di-GMP phosphodiesterase	18.497	0.72	175	7	0.04	3.30068
	rttR	rtT sRNA, processed from tyrT transcript	241.561	5.619	251	6	0.0239044	3.70734
	ruvC	RuvC endonuclease, Holliday structure resolvase	173.713	6.442	551	21	0.0381125	4.81609
	rybB	sRNA effector of ompC and ompW mRNA instability	141.655	2428.3	68	1198	17.6176	7.8512
	rydB	Novel sRNA, function unknown	41.142	171.904	17	73	4.29412	3.66242
	ryeA	Novel sRNA, function unknown	154.656	17888.2	234	27816	118.872	12.3899
	ryfD	Novel sRNA, function unknown	1081.79	4264.15	940	3808	4.05106	9.58717
	ryhB	Regulatory sRNA mediating positive Fur regulon response	25.6	725.922	14	408	29.1429	6.2578
	ryjA	Novel sRNA, function unknown	5.877	654.245	5	572	114.4	6.75101
	rzpD	Rz homolog, DLP12 prophage	115.413	1.386	324	4	0.0123457	3.99054
	sapD	Antimicrobial peptide ABC transporter ATPase	42.095	4.193	254	26	0.102362	4.02306
	sapF	Antimicrobial peptide ABC transporter ATPase	34.464	2.778	169	14	0.0828402	3.40405
	sbcB	Exodeoxyribonuclease I, exonuclease I, suppressor of recBC	21.551	1.682	187	15	0.0802139	3.5303
	sbcC	DNA hairpin dsDNA 3'-exonuclease SbcCD, Mn(2+), ATP-dependent	19.715	1.221	377	24	0.0636605	4.41286
	sdaB	L-serine dehydratase 2	778.097	22.24	6468	190	0.0293754	8.22597
	sdaC	L-serine:H+ symport permease, threonine-insensitive	1014.85	54.866	7955	442	0.0555625	8.66997
	sdhA	Succinate dehydrogenase (SQR) flavoprotein subunit	329.698	27.64	3540	305	0.0861582	7.6634
	sdhB	Succinate dehydrogenase (SQR) iron-sulfur protein	311.696	20.547	1358	92	0.0677467	6.21089
	sdhC	Succinate dehydrogenase (SQR) cytochrome b556	252.762	13.96	599	34	0.0567613	5.01653
	sdhD	Succinate dehydrogenase (SQR) hydrophobic subunit	406.695	23.007	860	50	0.0581395	5.52395
	sdhE	Flavinator of succinate dehydrogenase	92.455	8.396	150	14	0.0933333	3.27932
	secA	Preprotein translocase secAYEG receptor/ATPase subunit	309.009	10.533	5081	178	0.0350325	7.91377
	secD	SecDFyajC inner membrane secretion protein complex subunit	280.873	13.604	3154	157	0.0497781	7.31508
	secE	SecYEG inner membrane translocon core subunit	1104.42	56.296	2577	135	0.0523865	7.04135
	secF	SecDFyajC inner membrane secretion protein complex subunit	326.431	16.31	1928	99	0.0513485	6.62435
	secG	SecYEG inner membrane translocon secA-interacting subunit	1714.89	111.562	3470	232	0.0668588	7.54017
	secM	Secretion monitor controlling secA expression	229.05	14.671	714	47	0.0658263	5.30076
	secY	SecYEG inner membrane translocon core subunit	6836.94	277.222	55337	2306	0.0416719	11.3845
	selC	Selenocysteyl tRNA(UCA) (converted from serine tRNA)	368.983	1592.87	213	945	4.43662	7.55614
	selD	Selenophosphate synthase, ATP-dependent	175.131	16.719	1111	109	0.0981098	6.06585
	serT	Serine tRNA(UGA) 1	185.141	636.88	99	350	3.53535	6.11005
	serV	Serine tRNA(GCU) 3	1323.64	8991.37	748	5222	6.98128	10.0138
	serW	Serine tRNA(GGA) 5	274.906	1282.86	147	705	4.79592	7.12192
	serX	Serine tRNA(GGA) 5	302.958	1248.28	162	686	4.23457	7.09025
	sibE	Antisense sRNA regulator of toxic IbsE protein	520.365	1401.7	449	1243	2.76837	7.99589
	slmA	DNA-binding anti-FtsZ division inhibitor, dimeric	89.314	4.828	324	18	0.0555556	4.17456
	slp	Outer membrane lipoprotein, stationary phase inducible	4.063	16.098	14	57	4.07143	3.26044
	slyB	Novel verified lipoprotein, function unknown	429.007	195.714	1220	572	0.468852	7.30785
	slyD	FKBP-type peptidyl-prolyl cis-trans isomerase	696.707	64.756	2502	239	0.0955236	7.21041
	smtA	Putative methyltransferase, SAM-dependent, Hns-regulated	92.126	3.871	440	19	0.0431818	4.53437
	sodA	Superoxide dismutase, Mn	400.692	19.081	1512	74	0.0489418	6.26884
	sodB	Superoxide dismutase, Fe	183.232	6.878	648	25	0.0385802	5.03946
	sodC	Superoxide dismutase, Cu, Zn, periplasmic	8.827	29.449	28	96	3.42857	4.12949
	sokB	Antisense sRNA blocking mokB, and hence hokB, translation	120.489	2353.34	41	823	20.0732	7.29979
	speB	Agmatinase	74.512	6.781	417	39	0.0935252	4.6724
	speD	S-adenosylmethionine decarboxylase, spermidine biosynthesis	156.704	6.848	757	34	0.0449141	5.28367
	speE	Spermidine synthase	156.598	8.865	825	48	0.0581818	5.4663
	spoT	ppGpp 3'-pyrophosphohydrolase and ppGpp synthase II	329.686	6.378	4225	84	0.0198817	7.56147
	spy	Periplasmic ATP-independent protein refolding chaperone	3.386	21.087	10	64	6.4	3.40885
	srmB	ATP-dependent RNA helicase, 50S ribosomal subunit biogenesis	52.145	4.678	423	39	0.0921986	4.68691
	sroH	Novel sRNA, function unknown	312.785	749.924	306	754	2.46405	7.27935
	sseA	3-mercaptopyruvate sulfurtransferase	43.769	19.874	225	105	0.466667	4.83429
	sseB	Enhances serine sensitivity (inhibits homoserine deHase) on lactate	87.686	2.473	414	12	0.0289855	4.3887
	sspA	Stringent starvation protein A, phage P1 late gene activator	465.637	42.601	1808	170	0.0940265	6.73981
	sspB	Specificity-enhancing factor for ClpXP protease, binds ssrA-tagged proteins	292.128	24.116	884	75	0.0848416	5.68485
	ssrA	tmRNA, 10Sa RNA	19123.2	62461.2	42181	141594	3.35682	14.8228
	ssrS	6S sRNA inhibits RNA polymerase promoter binding	29254.8	233876	32531	267279	8.21613	15.6886
	sthA	Soluble pyridine nucleotide transhydrogenase	144.483	6.629	1230	58	0.0471545	5.96984
	sufA	Scaffold protein for assembly of iron-sulfur clusters	7.582	26.471	17	61	3.58824	3.38886
	suhB	Inositol-1-monophosphatase	228.637	4.78	1117	24	0.0214861	5.70075
	tadA	A34-tRNA adenosine deaminase	55.183	4.766	169	15	0.0887574	3.42391
	talA	Transaldolase A	3.634	32.834	21	195	9.28571	5.1671
	tam	Trans-aconitate 2-methyltransferase, SAM-dependent	3.686	19.832	17	94	5.52941	4.04963
	tamA	Translocation and assembly module for autotransporter export	40.146	3.786	423	41	0.0969267	4.70565
	tamB	Translocation and assembly module for autotransporter export	44.582	4.448	1024	105	0.102539	5.96943
	tatA	Protein translocase, Sec-independent	185.293	16.013	304	27	0.0888158	4.21907
	tatB	Protein translocase, Sec-independent	189.128	10.241	593	33	0.0556492	4.99761
	tatC	Protein translocase, Sec-independent	158.639	5.152	749	25	0.0333778	5.21239
	tatD	Quality control of Tat-exported FeS proteins	49.182	1.636	234	8	0.034188	3.65703
	tatE	Protein translocase, Sec-independent	14.521	36.893	18	47	2.61111	3.00868
	tcdA	tRNA threonylcarbamoyladenosine dehydratase	53.021	3.969	260	20	0.0769231	3.96154
	tff	Novel sRNA, function unknown	2103.11	136.581	1738	116	0.0667434	6.55506
	tgt	tRNA-guanine transglycosylase	270.636	11.925	1855	84	0.045283	6.53806
	thiI	tRNA s(4)U8 sulfurtransferase, activated by IscS	149.578	5.194	1317	47	0.0356872	6.00598
	thiL	Thiamine monophosphate kinase, involved in thiamine salvage	69.328	2.456	412	15	0.0364078	4.41562
	thiP	Thiamine/thiamine pyrophosphate ABC transporter permease	23.291	0.795	228	8	0.0350877	3.62661
	thrS	Threonine--tRNA ligase, autogenously regulated	594.891	40.427	6973	487	0.0698408	8.55542
	thrT	Threonine tRNA(GGU) 3	231.697	5853.16	107	2778	25.9626	9.06857
	thrU	Threonine tRNA(UGU) 4	773.045	2690.6	357	1277	3.57703	8.01139
	thrV	Threonine tRNA(GGU) 1 in rrnD	747.06	2490.44	345	1182	3.42609	7.9024
	thrW	Threonine tRNA(CGU) 2	136.42	1095.62	63	520	8.25397	6.64627
	thyA	Thymidylate synthase	55.271	2.82	267	14	0.0524345	3.90299
	tig	Trigger factor, protein folding chaperone	715.416	37.844	5647	307	0.0543651	8.17204
	tktA	Transketolase A	321.539	11.013	3892	137	0.0352004	7.53432
	tktB	Transketolase B	4.927	33.081	60	414	6.9	6.31585
	tolC	Outer membrane factor (OMF) of tripartite efflux pumps	129.59	12.426	1167	115	0.0985433	6.13745
	topB	Topoisomerase III	119.191	5.387	1421	66	0.0464462	6.1687
	treB	Trehalose permease PTS EIIBC component	114.458	1.802	989	16	0.016178	5.50417
	treC	Trehalose-6-phosphate hydrolase, osmoprotectant	104.049	0.774	1047	8	0.00764088	5.53502
	treF	Cytoplasmic trehalase	4.787	9.317	48	96	2	4.21085
	trkH	Major constitutive K+ uptake permease TrkAH	77.525	6.396	684	58	0.0847953	5.32491
	trmD	tRNA m(1)G37 methyltransferase, SAM-dependent	1906.91	111.966	8899	537	0.0603439	8.85649
	trmH	tRNA mG18 2'-O-methyltransferase, SAM-dependent	188.897	2.785	792	12	0.0151515	5.19508
	trmL	tRNA (Leu) mC34,mU34 2'-O-ribose methyltransferase, SAM-dependent	56.245	1.013	162	3	0.0185185	3.12398
	trmN	tRNA1(Val) (adenine(37)-N6)-methyltransferase	35.233	3.255	158	15	0.0949367	3.3541
	trpA	Tryptophan synthase, alpha subunit	19.985	9.128	98	46	0.469388	3.60687
	trpB	Tryptophan synthase, beta subunit	18.883	8.717	137	65	0.474453	4.11545
	trpD	Anthranilate synthase component II, bifunctional	4.331	8.629	42	86	2.04762	4.0331
	truB	tRNA pseudouridine(55) synthase	327.05	8.303	1878	49	0.0260916	6.45075
	truD	tRNA(Glu) pseudouridine(13) synthase	142.157	10.523	907	69	0.076075	5.68162
	trxB	Thioredoxin reductase, NADP+, FAD-binding	125.898	11.438	739	69	0.0933694	5.47006
	tsaB	tRNA(NNU) t(6)A37 threonylcarbamoyladenosine modification	113.023	2.761	478	12	0.0251046	4.56304
	tsf	Translation elongation factor EF-Ts	2141.34	100.551	11086	535	0.0482591	9.10687
	tsgA	Putative transporter, tellurite-inducible, function unknown	27.846	1.897	200	14	0.07	3.58405
	tsx	Outer membrane channel for nucleosides	1137.48	6.333	6117	35	0.00572176	7.99984
	ttcA	tRNA s(2)C32 thioltransferase, ironâ€“sulfur cluster protein	77.362	7.185	440	42	0.0954545	4.75449
	tufA	Translation elongation factor EF-Tu 1	4425.89	225.263	31869	1667	0.0523079	10.6491
	tufB	Translation elongation factor EF-Tu 2	3709.97	193.777	26714	1434	0.0536797	10.4024
	tusC	2-thiolation step of mnm(5)-s(2)U34-tRNA synthesis	64.456	2.669	141	6	0.0425532	3.03042
	tusD	mnm(5)-s(2)U34-tRNA 2-thiolation step sulfurtransferase	82.923	3.724	195	9	0.0461538	3.46408
	typA	GTPase, regulatory, ribosome-associated	709.617	24.845	7865	283	0.0359822	8.54464
	tyrB	Tyrosine aminotransferase	34.182	1.475	248	11	0.0443548	3.77331
	tyrP	Tyrosine:H+ symport permease	35.575	1.982	262	15	0.0572519	3.89663
	ubiB	Regulator of octaprenylphenol hydroxylation, ubiquinone synthesis	143.008	2.44	1426	25	0.0175316	6.01742
	ubiD	3-octaprenyl-4-hydroxybenzoate carboxylyase	196.404	13.934	1783	130	0.0729108	6.62132
	ubiE	Ubiquinone/menaquinone biosynthesis methyltransferase	247.943	14.827	1139	70	0.0614574	5.9329
	ubiI	2-octaprenylphenol hydroxylase, ubiquinone biosynthesis	82.627	2.928	604	22	0.0364238	4.93309
	ubiJ	Aerobic ubiquinone synthesis protein, SCP2 family protein	203.947	14.269	751	54	0.0719041	5.39862
	udp	Uridine phosphorylase	338.21	9.877	1566	47	0.0300128	6.21767
	ugd	UDP-glucose 6-dehydrogenase	19.461	1.784	138	13	0.0942029	3.17074
	ugpB	sn-Glycerol-3-phosphate ABC transporter periplasmic binding protein	1.499	11.672	12	96	8	4.0595
	ugpQ	Glycerophosphodiester phosphodiesterase	9.733	24.536	44	114	2.59091	4.43736
	uhpB	Membrane sensor kinase protein controlling UhpA activity	35.038	0.959	320	9	0.028125	4.04309
	umpG	UMP phosphatase, nucleotidase, 5- or 3'-monophosphates	126.991	10.507	588	50	0.085034	5.11486
	umpH	UMP phosphatase	82.176	6.592	376	31	0.0824468	4.48562
	upp	Uracil phosphoribosyltransferase	50.395	3.575	192	14	0.0729167	3.54001
	uraA	Uracil permease	21.305	1.365	167	11	0.0658683	3.3305
	usg	Aspartate-semialdehyde dehydrogenase paralog, function unknown	90.075	8.528	555	54	0.0972973	5.08529
	ushA	UDP-glucose hydrolase, 5'-nucleotidase, CDP-alcohol hydrolase	15.73	6.394	158	66	0.417722	4.20991
	uspB	Universal stress protein B, confers ethanol resistance in stationary phase	19.102	131.535	39	276	7.07692	5.70756
	uspF	Stress-induced protein, binds ATP	11.728	39.756	31	108	3.48387	4.31445
	uspG	Stress protein, induced in stationary phase	29.155	60.469	76	162	2.13158	5.00963
	uup	DNA-binding ATPase involved in replication	108.851	9.064	1262	108	0.0855784	6.19062
	uvrD	ATP-dependent 3'-5' DNA helicase II	114.202	8.143	1501	110	0.0732845	6.37898
	valS	Valine--tRNA ligase	235.849	19.007	4093	339	0.0828243	7.85541
	valV	Valine tRNA(GAC) 2B	275.708	2000.58	129	962	7.45736	7.5545
	valW	Valine tRNA(GAC) 2A	145.334	1285.2	68	618	9.08824	6.89762
	waaA	3-deoxy-D-manno-octulosonate(Kdo)-lipid A transferase	58.462	5.764	454	46	0.101322	4.82128
	waaB	Lipopolysaccharide 1,6-galactosyltransferase	62.171	3.707	408	25	0.0612745	4.51041
	waaC	LPS heptosyltransferase I	81.256	1.168	474	7	0.0147679	4.50257
	waaF	ADP-heptose:LPS heptosyltransferase II	164.884	6.118	1049	40	0.0381316	5.70166
	waaG	UDP-glucose:(heptosyl)LPS alpha-1,3-glucosyltransferase	77.677	3.416	531	24	0.0451977	4.79863
	waaL	LPS core biosynthesis	44.8	1.144	343	9	0.0262391	4.12655
	waaO	Lipopolysaccharide 1,3-glucosyltransferase	52.598	2.355	326	15	0.0460123	4.14343
	waaP	Lipopolysaccharide kinase	66.612	2.809	323	14	0.0433437	4.11994
	waaQ	Glycosyltransferase needed for heptose region of LPS core	67.259	4.487	423	29	0.0685579	4.59035
	waaR	Lipopolysaccharide 1,2-glucosyltransferase	34.306	0.945	212	6	0.0283019	3.50562
	waaU	Adds terminal GlcNac side branch to the lipopolysaccharide core prior to attachment of the O antigen	22.678	0.895	148	6	0.0405405	3.08598
	waaY	LPS core biosynthesis	47.558	2.749	202	12	0.0594059	3.55902
	waaZ	Lipopolysaccharide KdoIII:KdoII transferase	38.438	2.255	199	12	0.0603015	3.54247
	wbbH	O-antigen polymerase	113.38	2.47	804	18	0.0223881	5.2535
	wbbI	d-Galf:alpha-d-Glc beta-1,6-galactofuranosyltransferase	123.137	3.87	743	24	0.0323015	5.19599
	wbbJ	Predicted lipopolysaccharide biosynthesis O-acetyl transferase	167.633	2.98	602	11	0.0182724	4.83977
	wbbK	Involved in lipopolysaccharide biosynthesis	62.798	1.288	427	9	0.0210773	4.39359
	wbbL	Pseudogene reconstruction, rhamnosyl transferase	98.52	1.436	267	4	0.0149813	3.75063
	wecA	UDP-GlcNAc:undecaprenylphosphate GlcNAc-1-P transferase	191.253	5.512	1283	38	0.0296181	5.93708
	wecB	UDP-GlcNAc-2-epimerase	177.957	10.336	1223	73	0.0596893	6.02428
	wecC	UDP-ManNAcA dehydrogenase	192.975	5.325	1481	42	0.0283592	6.13052
	wecD	TDP-fucosamine acetyltransferase	146.284	6.642	600	28	0.0466667	4.97237
	wecE	Lipid III biosynthesis	95.162	7.221	654	51	0.0779817	5.23275
	wecF	TDP-Fuc4NAc:Lipid II transferase	81.066	5.486	532	37	0.0695489	4.90973
	wecG	UDP-ManNAcA transferase	36.645	2.809	165	13	0.0787879	3.35849
	wrbA	NAD(P)H:quinone oxidoreductase, type IV NQO	3.584	176.491	13	658	50.6154	6.96129
	wzxB	Predicted polisoprenol-linked O-antigen translocating flippase	121.054	1.026	918	8	0.0087146	5.36137
	wzxE	O-antigen translocating flippase	95.111	4.224	723	33	0.0456432	5.22381
	wzyE	Wzy protein involved in ECA polysaccharide chain elongation	58.141	3.432	478	29	0.0606695	4.72405
	wzzE	Enterobacterial common antigen ECA chain length determination	159.226	11.012	1013	72	0.071076	5.81384
	xerC	Tyrosine recombinase XerCD, resolves chromosome dimers	107.695	5.177	587	29	0.0494037	4.95504
	xseA	Exonuclease VII, large subunit	78.024	6.541	650	56	0.0861538	5.25948
	xseB	Exonuclease VII, small subunit	113.777	9.226	168	14	0.0833333	3.39779
	xylA	D-xylose isomerase	2.861	10.167	23	84	3.65217	3.9082
	yabP	Pseudogene reconstruction, pentapeptide repeats-containing	44.103	2.583	216	13	0.0601852	3.6507
	yadS	Inner membrane protein, UPF0126 family, function unknown	39.824	1.796	151	7	0.0463576	3.13185
	yaeP	UPF0253 family protein, function unknown	23.744	52.58	29	66	2.27586	3.59012
	yafJ	Putative type 2 glutamine amidotransferase	71.785	6.672	335	32	0.0955224	4.37784
	yafK	L,D-transpeptidase-related protein, function unknown	83.728	4.538	377	21	0.0557029	4.37961
	yahK	Aldehyde reductase, NADPH-dependent, Zn-containing	4.232	11.133	27	73	2.7037	3.72297
	yaiY	Inner membrane protein, DUF2755 family, function unknown	7.456	37.83	14	73	5.21429	3.64352
	yajC	SecDFyajC membrane secretion complex subunit	312.337	25.967	632	54	0.085443	5.21723
	yajG	Probable lipoprotein, function unknown	85.554	6.084	301	22	0.0730897	4.14509
	ybaB	DNA-binding protein, probable nucleoid-associated protein	237.878	8.249	477	17	0.0356394	4.60927
	ybaL	Potassium transporter homolog, function unknown	74.974	5.538	764	58	0.0759162	5.44058
	ybaT	Predicted amino acid transporter	5.091	14.242	40	115	2.875	4.43668
	ybaY	Novel verified lipoprotein, function unknown	9.765	50.861	34	182	5.35294	5.08968
	ybdK	Weak gamma-glutamyl:cysteine ligase activity	2.059	11.734	14	82	5.85714	3.82404
	ybeL	DUF1451 family protein	8.518	69.953	25	211	8.44	5.29186
	ybfA	Predicted secreted DUF2517 family protein	104.148	298.599	131	386	2.94656	6.27339
	ybgJ	Putative allophanate hydrolase, subunit 1	43.585	20.473	174	84	0.482759	4.48681
	ybgK	Putative allophanate hydrolase, subunit 2	35.807	17.163	203	100	0.492611	4.73465
	ybgL	Function unknown, low abundance protein, UPF0271 family	26.869	11.765	120	54	0.45	3.86981
	ybgS	Putative secreted protein, function unknown	1.296	45.391	3	108	36	4.20724
	ybhB	Raf kinase inhibitor RKIP homolog, function unknown	16.905	57.741	49	172	3.5102	5.03779
	ybhC	Acyl-CoA thioesterase, verified lipoprotein	74.338	5.238	580	42	0.0724138	5.04163
	ybhP	Endo/exonuclease/phosphatase family protein, function unknown	1.296	13.449	6	64	10.6667	3.37727
	ybiB	Putative family 3 glycosyltransferase	29.052	11.972	170	72	0.423529	4.33031
	ybiR	Putative ArsB family transporter	40.591	2.29	276	16	0.057971	3.96905
	ybiT	ABC-F family putative regulatory ATPase, function unknown	131.614	7.137	1274	71	0.05573	6.06221
	ybiU	DUF1479 family protein	17.289	1.518	133	12	0.0902256	3.10911
	ybjN	Multicopy suppressor of coaA(Ts)	58.652	5.036	170	15	0.0882353	3.43007
	ybjX	DUF535 family protein, function unknown	136.561	10.966	824	68	0.0825243	5.57585
	ycaO	Ribosomal protein S12 methylthiotransferase accessory factor	125.694	2.455	1345	27	0.0200743	5.95042
	ycaQ	DUF1006 family protein, function unknown	24.692	1.818	185	14	0.0756757	3.50017
	yccA	Modulator of FtsH protease, inner membrane protein	158.336	64.78	635	267	0.420472	6.25355
	yccJ	Uncharacterized protein	5.774	304.106	8	433	54.125	6.34116
	yccS	Putative transporter, FUSC superfamily inner membrane protein, tandem domains	35.298	3.494	462	47	0.101732	4.84722
	ycdZ	DUF1097 family inner membrane protein	219.426	10.74	656	33	0.0503049	5.11193
	yceA	Putative rhodanese	56.888	2.737	364	18	0.0494505	4.30583
	yceB	DUF1439 family verified lipoprotein	14.374	36.536	49	128	2.61224	4.61672
	yceD	DUF177 family protein	1601.88	77.918	5081	254	0.0499902	7.99721
	yceK	Outer membrane integrity lipoprotein	10.827	33.712	15	48	3.2	3.00799
	ycfP	Predicted UPF0227 family esterase, function unknown	55.766	22.707	184	77	0.418478	4.43613
	ycgB	SpoVR family stationary phase protein, function unknown	2.576	34.47	24	330	13.75	5.95323
	ycgZ	Connector protein for RcsB regulation of biofilm and acid-resistance	2.778	59.457	4	88	22	3.88225
	ychA	Transglutaminase-like TPR-repeat protein	111.745	10.873	550	55	0.1	5.08364
	ychH	DUF2583 family putative inner membrane stress-induced protein	15.336	598.047	26	1042	40.0769	7.63752
	ychJ	UPF0225 family protein	81.747	3.838	228	11	0.0482456	3.67739
	ychQ	Inner membrane protein, Salmonella sirB2 ortholog, function unknown	83.332	5.704	199	14	0.0703518	3.57863
	yciW	CMD superfamily protein	61.276	0.426	420	3	0.00714286	4.30615
	ycjX	Predicted DUF463 family P-loop NTPase, heat-inducible	14.126	36.31	120	317	2.64167	5.9926
	ydcJ	Putative metalloenzyme	1.469	27.88	12	234	19.5	5.42585
	ydcS	Putative ABC transporter periplasmic binding protein	2.728	29.203	19	209	11	5.26739
	ydcT	Putative ABC transporter ATPase	1.948	13.739	12	87	7.25	3.90569
	ydeJ	Inactive PncC domain protein, function unknown	4.122	16.661	13	54	4.15385	3.16787
	ydgD	Putative periplasmic serine protease	10.211	21.039	51	108	2.11765	4.38489
	ydgI	Putative arginine/ornithine antiporter	35.222	2.663	296	23	0.0777027	4.14022
	ydgK	DUF2569 family inner membrane protein, function unknown	63.813	3.631	171	10	0.0584795	3.33606
	ydhR	Predicted monooxygenase, function unknown	133.377	6.803	248	13	0.0524194	3.80474
	ydiU	Function unknown, UPF0061 family	80.853	7.132	706	64	0.0906516	5.39436
	yeaG	Protein kinase, function unknown	2.551	89.54	30	1082	36.0667	7.69345
	yeaH	UPF0229 family protein, function unknown	0.769	17.709	6	142	23.6667	4.64917
	yeaJ	Predicted membrane-anchored diguanylate cyclase	12.914	6.229	117	58	0.495726	3.92183
	yeaP	Diguanylate cyclase	38.656	2.809	241	18	0.0746888	3.85085
	yeaQ	UPF0410 family protein, function unknown	30.402	156.271	46	243	5.28261	5.53142
	yebC	Function unknown, expressed protein, UPF0082 family	277.614	20.313	1250	94	0.0752	6.12924
	yebE	Inner membrane protein, DUF533 family, function unknown	10.223	31.298	41	129	3.14634	4.60493
	yebK	Function unknown	42.939	2.209	227	12	0.0528634	3.68914
	yebO	Predicted inner membrane protein, function unknown	129.142	6.116	226	11	0.0486726	3.66739
	yebZ	Inner membrane protein, function unknown	84.641	4.586	449	25	0.0556793	4.61686
	yedP	Predicted mannosyl-3-phosphoglycerate phosphatase	3.63	27.081	18	138	7.66667	4.63906
	yedS	Pseudogene reconstruction, outer membrane protein homolog	2.345	9.127	17	68	4	3.55408
	yeeA	Putative transporter, FUSC family inner membrane protein	10.101	4.839	65	32	0.492308	3.03687
	yeeN	UPF0082 family protein, function unknown	66.103	1.117	288	5	0.0173611	3.85896
	yeeR	Function unknown, CP4-44 putative defective prophage	29.2	1.462	272	14	0.0514706	3.92389
	yeeZ	Predicted enzyme with a nucleoside diphosphate sugar substrate	47.077	22.321	236	115	0.487288	4.94658
	yegD	Putatitve DnaK-like chaperone, function unknown	41.112	1.657	338	14	0.0414201	4.17243
	yegH	Inner membrane protein, function unknown	28.156	1.719	271	17	0.0627306	3.96314
	yegP	UPF0339 family protein	1.483	81.267	3	169	56.3333	4.91211
	yegS	Phosphatidylglycerol kinase, metal-dependent	2.377	46.082	13	259	19.9231	5.57989
	yehS	DUF1456 family protein, function unknown	59.049	5.44	169	16	0.0946746	3.44361
	yehT	Stationary phase response regulator inducing yjiY	70.856	1.557	310	7	0.0225806	3.9775
	yehU	Stationary phase sensor kinase regulating yjiY	42.851	1.045	439	11	0.0250569	4.44898
	yehY	Putative ABC transporter permease	3.269	8.712	23	63	2.73913	3.48185
	yeiB	Predicted inner membrane protein, function unknown	32.402	2.074	228	15	0.0657895	3.74347
	yeiI	Predicted sugar kinase, function unknown	19.041	1.617	126	11	0.0873016	3.02831
	yeiP	Elongation factor P-like protein, function unknown	66.058	4.471	230	16	0.0695652	3.76915
	yeiR	Zn-stimulated GTPase involved in zinc homeostasis	29.846	2.596	179	16	0.0893855	3.50312
	yejK	Spermidine nucleoid-associated protein, function unknown	69.55	6.672	426	42	0.0985915	4.72201
	yejM	Essential inner membrane DUF3413 domain protein	78.687	6.001	842	66	0.0783848	5.58773
	yfaS	Pseudogene reconstruction, bacterial alpha2-macroglobulin	2.323	1.078	65	31	0.476923	3.00903
	yfbT	Sugar phosphatase	30.335	12.791	120	52	0.433333	3.83594
	yfcA	TauE/TSUP family inner membrane protein	80.05	1.582	394	8	0.0203046	4.28333
	yfcJ	Putative arabinose efflux transporter	18.565	1.087	133	8	0.0601504	3.01306
	yfeA	Predicted cyclic-di-GMP phosphodiesterase	21.867	1.755	291	24	0.0824742	4.13533
	yfeD	Predicted DNA-binding protein, DUF1323 family	53.6	3.667	128	9	0.0703125	2.9957
	yfeH	Predicted inorganic ion transporter	17.132	7.373	104	46	0.442308	3.64196
	yfeW	Penicillin binding protein PBP4B	18.286	1.227	145	10	0.0689655	3.15492
	yffS	Function unknown, Eut/CPZ-55 prophage	45.917	2.372	226	12	0.0530973	3.68418
	yfgD	Function unknown	62.628	4.448	137	10	0.0729927	3.09344
	yfgJ	Required for swarming phenotype, function unknown	94.475	8.155	124	11	0.0887097	3.01149
	yfgM	Ancillary SecYEG translocon subunit	208.561	14.44	787	56	0.0711563	5.4606
	yfiF	Predicted methyltransferase, function unknown	163.777	10.49	1033	68	0.0658277	5.81667
	yfiM	Required for salt suppression of motility and lambda growth	142.221	5.931	280	12	0.0428571	3.92791
	yfiN	Predicted membrane-anchored diguanylate cyclase	22.667	0.783	169	6	0.035503	3.23938
	yfjD	Inner membrane protein, UPF0053 family, function unknown	44.499	3.857	348	31	0.0890805	4.40542
	ygaM	Ribosome-binding protein, function unknown	3.99	118.399	8	244	30.5	5.48302
	ygaU	BON-LysM protein, function unknown	9.874	45.904	27	129	4.77778	4.56386
	ygaY	Pseudogene reconstruction, MFS family	42.749	0.952	306	7	0.0228758	3.96174
	ygaZ	Probable L-valine exporter, norvaline resistance	55.972	2.821	251	13	0.0517928	3.81828
	ygdG	Ssb-binding protein, synthetic lethal with polA	65.741	1.906	302	9	0.0298013	3.9739
	ygdH	Function unknown, UPF0717 family	67.395	5.396	559	46	0.0822898	5.03287
	ygdQ	Inner membrane protein, UPF0053 family, function unknown	46.098	3.14	200	14	0.07	3.58405
	ygdR	DUF903 family verified lipoprotein, function unknown	28.555	72.387	38	99	2.60526	4.21489
	ygfB	UPF0149 family protein, function unknown	158.885	15.764	559	57	0.101968	5.11432
	yggT	Predicted inner membrane protein	75.464	6.778	260	24	0.0923077	4.01857
	yggW	HemN family predicted oxidoreductase, function unknown	76.712	2.535	530	18	0.0339623	4.74387
	yghA	Predicted oxidoreductase, COG1028 family	2.789	18.094	15	100	6.66667	4.13596
	yghB	General envelope maintenance protein, DedA family	26.182	12.131	105	50	0.47619	3.72285
	yghX	Pseudogene reconstruction, S9 peptidase family	2.165	22.602	11	118	10.7273	4.37679
	ygiQ	Radical SAM superfamily protein, function unknown	84.435	3.318	1139	46	0.0403863	5.82783
	ygiW	Hydrogen peroxide and cadmium resistance periplasmic protein	11.725	66.823	28	164	5.85714	4.92323
	yhaM	Predicted L-serine dehydratase alpha chain	53.978	0.977	430	8	0.0186047	4.39137
	yhaO	Putative amino acid:H+ symport permease, function unknown	25.204	0.361	204	3	0.0147059	3.40336
	yhaV	Toxin of the SohB(PrlF)-YhaV toxin-antitoxin pair	25.128	11.708	71	34	0.478873	3.1442
	yhbE	EamA family predicted transporter, inner membrane protein	282.631	24.368	1659	147	0.0886076	6.59266
	yhbJ	Adaptor protein RapZ for GlmZ/GlmY sRNA degradation	129.346	9.739	672	52	0.077381	5.26796
	yhbO	Stress-resistance protein, protease homolog	7.293	32.396	23	105	4.56522	4.24261
	yhdE	dTTP/UTP pyrophosphatase	148.778	10.783	537	40	0.0744879	4.94395
	yheS	ABC-F family putative regulatory ATPase, function unknown	63.283	4.685	736	56	0.076087	5.38918
	yheT	UPF0017 family protein, function unknown	59.039	5.479	367	35	0.0953678	4.50303
	yhfG	Putative antitoxin for Fic	19.592	51.47	20	54	2.7	3.23173
	yhfK	Putative transporter, FUSC superfamily inner membrane protein, tandem domains	39.362	0.761	503	10	0.0198807	4.60641
	yhgE	DUF4153 family predicted inner membrane protein, function unknown	15.741	0.928	165	10	0.0606061	3.29652
	yhgF	Putative transcription accessory factor	62.511	4.827	882	70	0.0793651	5.65725
	yhhA	DUF2756 family protein	7.837	85.693	21	236	11.2381	5.45221
	yhhS	Putative arabinose efflux transporter	29.455	1.709	218	13	0.059633	3.66089
	yhiN	Predicted oxidoreductase, function unknown	56.361	4.126	412	31	0.0752427	4.58197
	yhjD	Probable BrkB family lipid IVA exporter	7.141	16.897	44	107	2.43182	4.34761
	yhjG	Putative inner membrane-anchored AsmA family protein	1.437	18.88	18	243	13.5	5.49142
	yhjJ	Predicted degenerate periplasmic zinc metalloendopeptidase	78.602	5.134	715	48	0.0671329	5.30864
	yhjV	Putative amino acid:H+ symport permease, function unknown	38.684	0.504	299	4	0.0133779	3.89058
	yiaG	Predicted transcriptional regulator, function unknown	0.566	94.097	1	171	171	4.92583
	yibB	YibB family protein, function unknown	48.143	1.68	251	9	0.0358566	3.75551
	yibN	Putative rhodanese	298.664	22.982	784	62	0.0790816	5.49083
	yibQ	Polysaccharide deacetylase family protein	82.113	2.669	479	16	0.0334029	4.60459
	yibT	Function unknown	43.885	1320.69	56	1732	30.9286	8.38066
	yicH	Putative inner membrane-anchored AsmA family protein	14.243	6.461	148	69	0.466216	4.2137
	yicR	UPF0758 family protein, function unknown	74.044	6.702	301	28	0.0930233	4.22137
	yidA	Erythrose 4-P and mannose 1-P phosphatase	36.841	1.97	182	10	0.0549451	3.40547
	yidC	Membrane protein insertase	511.695	8.75	5121	90	0.0175747	7.82134
	yidD	Membrane protein insertion efficiency factor, inner membrane protein	403.132	5.586	632	9	0.0142405	4.8849
	yidE	Putative AAE family transporter, function unknown	15.843	1.156	160	12	0.075	3.30491
	yidQ	Probable lipoprotein, function unknown	35.088	15.388	71	32	0.450704	3.09164
	yieE	Phosphopantetheinyl transferase superfamily, function unknown	38.619	3.843	176	18	0.102273	3.52351
	yifE	UPF0438 family protein, function unknown	108.257	52.432	223	111	0.497758	4.88377
	yifK	Predicted APC family amino acid transporter	105.439	7.394	888	64	0.0720721	5.63367
	yifL	Probable lipoprotein, function unknown	214.586	13.344	266	17	0.0639098	3.94272
	yigA	DUF484 family protein, function unknown	129.471	10.63	557	47	0.0843806	5.03672
	yigB	5-amino-6-(5-phospho-D-ribitylamino)uracil phosphatase	72.989	4.243	318	19	0.0597484	4.16643
	yigZ	Function unknown, UPF0029 family, IMPACT family	67.166	6.77	251	26	0.103586	4.01116
	yihI	Activator of Der GTPase	35.495	16.013	110	51	0.463636	3.76764
	yiiX	Predicted lipid binding hydrolase, DUF830 family protein	51.344	1.578	190	6	0.0315789	3.37629
	yijD	DUF1422 family inner membrane protein, function unknown	190.17	18.237	416	41	0.0985577	4.68891
	yjaG	DUF416 family protein, function unknown	81.589	6.774	293	25	0.0853242	4.15548
	yjaH	DUF1481 family probable lipoprotein, function unknown	63.369	2.531	268	11	0.0410448	3.86262
	yjbJ	Stress-induced protein, UPF0337 family, function unknown	47.02	542.154	60	711	11.85	7.09586
	yjdC	Putative transcriptional repressor, function unknown	21.143	44.48	74	160	2.16216	4.98841
	yjfN	DUF1471 family periplasmic protein, function unknown	17.292	68.461	29	118	4.06897	4.43794
	yjiN	Zinc-type alcohol dehydrogenase-like protein, function unknown	5.781	13.5	45	108	2.4	4.36424
	yjiY	Predicted transporter, function unknown	15.302	1.34	200	18	0.09	3.65453
	yjjI	Anaerobically-induced glycine radical superfamily enzyme	137.725	12.802	1298	124	0.0955316	6.27516
	yjjY	Function unknown	113.215	52.241	97	46	0.474227	3.60091
	ylaC	DUF1449 family inner membrane protein, function unknown	61.845	3.4	177	10	0.0564972	3.37439
	yliI	Soluble aldose sugar dehydrogenase	2.654	8.466	18	59	3.27778	3.34647
	ymgA	Connector protein for RcsB regulation of biofilm	1.206	33.434	2	57	28.5	3.14962
	yncD	Putative TonB-dependent outer membrane receptor	27.702	1.218	354	16	0.0451977	4.25035
	yoaA	Predicted ATP-dependent helicase, DinG family	37.375	2.262	434	27	0.062212	4.59864
	yobA	CopC family protein, function unknown	81.188	7.259	185	17	0.0918919	3.55597
	yodC	Function unknown	23.381	322.01	26	368	14.1538	6.11582
	yodD	Peroxide and acid resistance protein, stress-induced	12.992	230.362	18	328	18.2222	5.93806
	yohC	Inner membrane protein, Yip1 family, function unknown	0.28	62.908	1	231	231	5.38921
	yohF	Predicted oxidoreductase, COG1028 family	3.024	19.964	14	95	6.78571	4.0523
	yojI	Microcin J25 efflux ABC transporter permease/ATPase	38.039	2.63	380	27	0.0710526	4.4541
	ypeC	DUF2502 family putative periplasmic protein	21.641	73.944	43	151	3.51163	4.83719
	ypfG	DUF1176 family protein	7.094	33.284	45	217	4.82222	5.36585
	yqaB	Fructose-1-P and 6-phosphogluconate phosphatase	63.854	3.389	220	12	0.0545455	3.65402
	yqeF	Short chain acyltransferase	38.706	3.522	278	26	0.0935252	4.11444
	yqeG	Putative amino acid:H+ symport permease, function unknown	35.322	2.083	264	16	0.0606061	3.91983
	yqgC	Function unknown	150.856	5.931	198	8	0.040404	3.46274
	yqgE	Function unknown, low abundance protein	68.571	5.394	235	19	0.0808511	3.83955
	yqhA	UPF0114 family predicted inner membrane protein	49.205	3.882	148	12	0.0810811	3.22169
	yqjD	Membrane-anchored ribosome-binding protein, function unknown	53.781	165.886	100	317	3.17	5.97267
	yqjK	Uncharacterized protein, function unknown	40.594	78.997	74	148	2	4.88184
	yraP	OM lipoprotein, function unknown, mutant is SDS-sensitive	67.714	5.004	237	18	0.0759494	3.83298
	yraQ	Function unknown	34.621	1.692	219	11	0.0502283	3.63177
	yrbN	Expressed protein, function unknown	351.489	7.908	173	4	0.0231214	3.22448
	yrfF	Putative RcsCDB-response attenuator	29.894	2.699	388	36	0.0927835	4.56979
	yshB	Expressed protein, function unknown	118.609	49.049	80	34	0.425	3.21881
	ytfB	OapA family protein, function unknown	20.603	9.773	80	39	0.4875	3.33835
	ytfJ	Expressed periplasmic protein, function unknown	9.192	21.062	31	73	2.35484	3.7462
	ytfK	DUF1107 family protein	69.167	1158.81	87	1498	17.2184	8.17735
	ytjA	Function unknown	22.349	208.564	22	211	9.59091	5.28677
	znuA	Zinc ABC transporter periplasmic binding protein	127.881	8.925	725	52	0.0717241	5.34868
	zupT	Zinc and other divalent cation uptake transporter	27.854	11.793	131	57	0.435115	3.96949
	1Fold Changes were calculated as the ratio of Stationary phase to Exponential phase. Values above 1 correspond to up-regulated transcripts while values bellow 1 correspond to down-regulated transcripts.

## Sheet: Table S8
	Defining the impact of exoribonucleases in the shift between exponential and stationary phases
	Vânia Pobre1*, Susana Barahona1, Tatiane Dobrzanski2, Maria Berenice Reynaud Steffens2, Cecília M. Arraiano1*
	Table S8 – Filtered differential expressed transcript list for Δrnr cells in Exponential phase versus Stationary phase.
	Transcript	Transcript Description	RPKM		Reads		Fold-Change1	Expression Level (logCPM)
			Δrnr EXP	Δrnr STAT	Δrnr EXP	Δrnr STAT	Δrnr STAT/ Δrnr EXP
	aat	Leucyl, phenylalanyl-tRNA-protein transferase	24.827	8.115	110	47	0.427273	3.49568
	abrB	Regulator of aidB expression	37.538	0.465	247	4	0.0161943	3.23971
	accB	Acetyl-CoA carboxylase, biotin carboxyl carrier protein	438.506	12.922	1298	50	0.0385208	5.59626
	accC	Acetyl-CoA carboxylase, biotin carboxylase (BC) subunit	351.358	8.025	2981	89	0.0298558	6.6986
	aceA	Isocitrate lyase, acetate utilization, glyoxylate shunt	42.066	523.281	345	5610	16.2609	10.1293
	aceB	Malate synthase A	32.976	214.198	332	2819	8.49096	9.14402
	aceE	Pyruvate dehydrogenase, decarboxylase component E1	1967.84	26.273	32946	575	0.0174528	10.0286
	aceF	Pyruvate dehydrogenase, dihydrolipoamide acetyltransferase E2	2172.53	31.637	25846	492	0.0190358	9.69361
	aceK	Isocitrate dehydrogenase kinase/phosphatase	37.558	1608.43	410	22952	55.9805	12.156
	ackA	Acetate kinase, produces acetyl phosphate	380.801	17.505	2879	173	0.0600903	6.86908
	acpH	Acyl carrier protein (ACP) phosphodiesterase	33.081	8.157	121	39	0.322314	3.37189
	acrA	AcrAB-TolC multidrug efflux pump	95.152	4.282	714	42	0.0588235	4.89732
	acrB	AcrAB-TolC multidrug efflux pump	171.596	6.917	3397	179	0.0526936	7.05366
	acrZ	AcrAB-TolC efflux pump accessory protein, membrane-associated	140.025	34.083	132	42	0.318182	3.49216
	acs	Acetyl CoA synthase, acetate-scavenging enzyme, improves carbon starvation survival	4.549	26.47	56	426	7.60714	6.37674
	actP	Acetate permease	2.507	5.459	26	74	2.84615	3.68788
	adeP	Adenine permease, high affinity	28.066	1.365	236	15	0.0635593	3.41165
	adhE	Alcohol dehydrogenase, largely anaerobic	171.963	58.77	2892	1292	0.44675	8.39358
	adhP	Ethanol-active dehydrogenase/acetaldehyde-active reductase	18.729	63.692	119	529	4.44538	6.71959
	adk	Adenylate kinase	215.859	6.039	875	32	0.0365714	5.03775
	aegA	Predicted oxidoreductase, Fe-S subunit	22.1	0.307	275	5	0.0181818	3.38747
	ahpC	Alkyl hydroperoxide reductase, subunit C	980.952	303.019	3477	1404	0.403796	8.5512
	ahr	Aldehyde reductase, NADPH-dependent, Zn-containing	9.672	16.588	62	139	2.24194	4.73947
	aidB	DNA alkylation damage repair protein	2.74	24.63	28	329	11.75	5.97798
	alaA	Glutamate-pyruvate aminotransferase	26.128	1.299	200	13	0.065	3.19638
	alaS	Alanine--tRNA ligase, autorepressor	307.11	16.424	5078	355	0.0699094	7.74646
	alaT	Alanine tRNA(UGC) 1B	565.291	1601.65	270	1000	3.7037	7.66633
	alaU	Alanine tRNA(UGC) 1B	619.727	1510.36	296	943	3.18581	7.58946
	alaV	Alanine tRNA(UGC) 1B	674.162	1595.25	322	996	3.09317	7.67142
	alaW	Alanine tRNA(GGC) 2	4013.57	10330.7	1917	6450	3.36463	10.3785
	alaX	Alanine tRNA(GGC) 2	3950.76	10295.4	1887	6428	3.40647	10.3728
	aldB	Aldehyde dehydrogenase, NADP-dependent	1.964	55.524	19	702	36.9474	7.095
	allR	Repressor for all (allantoin) and gcl (glyoxylate) operons	50.7	153.798	260	1031	3.96538	7.70732
	alr	Alanine racemase, biosynthetic, PLP-binding	83.243	1.465	565	13	0.0230088	4.35738
	amiA	N-acetylmuramyl-L-alanine amidase, periplasmic	51.759	2.379	283	17	0.0600707	3.63916
	amiD	1,6-anhydro-N-acetylmuramyl-L-alanine amidase, Zn-dependent	36.19	13.623	189	93	0.492063	4.47955
	ampG	Muropeptide permease, imports GlcNAc-anhMurNAc-peptides	46.14	0.742	428	9	0.021028	3.97785
	amyA	Alpha-amylase, cytoplasmic	5.774	8.835	54	108	2	4.35301
	anmK	Anhydro-N-acetylmuramic acid kinase, murein recycling	16.342	4.058	114	37	0.324561	3.28766
	ansB	L-asparaginase 2, periplasmic, high affinity	272.949	1.511	1796	13	0.00723831	5.80835
	aphA	Acid phosphatase, periplasmic, class B, nucleotidase	93.377	0.341	419	2	0.00477327	3.85173
	araC	Transcriptional activator for the ara regulon	9.956	16.341	55	118	2.14545	4.48537
	arcZ	sRNA positive antisense regulator of rpoS	336.648	561.347	256	558	2.17969	6.84808
	argG	Argininosuccinate synthase	15.628	4.71	132	52	0.393939	3.69454
	argH	Argininosuccinate lyase	12.855	3.455	111	39	0.351351	3.31893
	argQ	Arginine tRNA(ACG) 2	518.687	1095.53	251	693	2.76096	7.14738
	argU	Arginine tRNA(UCU) 4	26.864	265.584	13	168	12.9231	4.94111
	argV	Arginine tRNA(ACG) 2	557.95	1081.3	270	684	2.53333	7.13488
	argW	Arginine tRNA(CCU) 5	89.107	204.499	42	126	3	4.55405
	argY	Arginine tRNA(ACG) 2	512.487	1000.68	248	633	2.55242	7.02019
	argZ	Arginine tRNA(ACG) 2	475.291	1097.11	230	694	3.01739	7.1431
	aroE	Shikimate 5-dehydrogenase	114.434	3.567	589	24	0.040747	4.52386
	aroL	Shikimate kinase II	74.559	3.71	246	16	0.0650407	3.47442
	aroM	Function unknown	22.295	6.463	95	36	0.378947	3.15081
	arrS	Antisense sRNA regulator of gadE and acid resistance	23.061	6952.48	10	3941	394.1	9.60596
	asnA	Asparagine synthase A	47.912	86.176	299	703	2.35117	7.18148
	asnT	Asparagine tRNA(GUU)	4394.62	18409.4	2099	11494	5.47594	11.1906
	asnU	Asparagine tRNA(GUU)	4160.12	17802.4	1987	11115	5.59386	11.1414
	asnV	Asparagine tRNA(GUU)	4300.4	17981.8	2054	11227	5.46592	11.1567
	asnW	Asparagine tRNA(GUU)	4202	17901.7	2007	11177	5.56901	11.1496
	aspA	L-aspartate ammonia-lyase	1134.21	20.415	10243	241	0.0235283	8.40424
	aspT	Aspartate tRNA(GUC) 1 triplicated gene	1277.09	2189.48	618	1385	2.2411	8.1774
	aspU	Aspartate tRNA(GUC) 1 triplicated gene	1281.22	2115.18	620	1338	2.15806	8.13052
	astA	Arginine succinyltransferase, arginine catabolism	1.384	29.755	9	253	28.1111	5.5664
	astB	Succinylarginine dihydrolase, arginine catabolism	3.197	33.783	27	373	13.8148	6.16419
	astC	Succinylornithine transaminase, arginine catabolism	0.521	29.609	4	297	74.25	5.80586
	astD	Succinylglutamic semialdehyde dehydrogenase, NAD-dependent	0.646	56.954	6	692	115.333	7.06979
	astE	Succinylglutamate desuccinylase, arginine catabolism	1.806	18.341	11	146	13.2727	4.71801
	atpA	ATP synthase subunit alpha, membrane-bound, F1 sector	1376.97	37.181	13344	471	0.0352968	8.88072
	atpB	ATP synthase subunit a, membrane-bound, F0 sector	377.713	13.276	1937	89	0.0459473	6.20932
	atpC	ATP synthase subunit epsilon, membrane-bound, F1 sector	1905.64	63.181	5030	218	0.04334	7.54554
	atpD	ATP synthase subunit beta, membrane-bound, F1 sector	1256.15	36.351	10918	413	0.0378274	8.6128
	atpE	ATP synthase subunit c, membrane-bound, F0 sector	1296.16	32.46	1955	64	0.0327366	6.12674
	atpF	ATP synthase subunit b, membrane-bound, F0 sector	1733.08	43.16	5130	167	0.0325536	7.49044
	atpG	ATP synthase subunit gamma, membrane-bound, F1 sector	974.236	23.105	5290	164	0.0310019	7.52185
	atpH	ATP synthase subunit delta, membrane-bound, F1 sector	1139.76	33.737	3825	148	0.0386928	7.12012
	atpI	ATP synthase, membrane-bound accessory factor	274.804	9.265	658	29	0.0440729	4.69525
	bacA	Undecaprenyl pyrophosphate phosphatase	39.683	1.185	205	8	0.0390244	3.11077
	bamA	Outer membrane protein required for OM biogenesis	435.043	13.408	6652	268	0.0402886	7.92191
	barA	Sensor histidine protein kinase, pleiotropic	23.432	0.53	406	12	0.0295567	3.95831
	bcsE	Protein required for cellulose production	41.804	1.471	413	19	0.0460048	4.07443
	bcsG	DUF3260 family inner membrane protein	32.203	0.58	340	8	0.0235294	3.69107
	betA	Choline dehydrogenase, oxygen-dependent	52.278	2.04	549	28	0.0510018	4.48927
	bglF	PTS system EIIABC enzyme, beta-glucoside phosphotransferase	26.181	0.389	309	6	0.0194175	3.54428
	birA	Bifunctional biotin protein ligase, biotin operon repressor	56.828	1.764	345	14	0.0405797	3.8038
	blc	Outer membrane lipoprotein, cell division and growth function	36.651	12.309	123	54	0.439024	3.69658
	bolA	Stationary-phase morphogene, transcriptional repressor	51.038	138.568	102	362	3.54902	6.1667
	brnQ	Branched-chain amino acid transport system 2 carrier protein	50.629	16.968	420	184	0.438095	5.55167
	bsmA	Confers peroxide resistance in bioflms, YhcN family	298.469	12.173	619	33	0.0533118	4.66738
	bssR	Repressor of biofilm formation by indole transport regulation	48.896	87.807	118	277	2.34746	5.79619
	bssS	Repressor of biofilm formation by indole transport regulation	129.791	40.098	208	84	0.403846	4.41268
	btuB	Vitamin B12 outer membrane receptor	51.487	2.111	597	32	0.0536013	4.61937
	carA	Carbamoyl phosphate synthase, small subunit	37.252	0.212	269	2	0.00743494	3.30235
	carB	Carbamoyl phosphate synthase, ammonia, large subunit	77.732	0.907	1574	24	0.0152478	5.69127
	cdd	Cytidine deaminase	294.685	5.914	1639	43	0.0262355	5.83182
	cdsA	CDP-diglyceride synthase, integral membrane protein with eight transmembrane helices	130.374	6.81	703	48	0.0682788	4.93136
	cfa	Cyclopropane fatty acid synthase	29.913	46.72	216	441	2.04167	6.50617
	chaA	Ca2+/H+ and K+/H+ antiporter	44.224	0.442	306	4	0.0130719	3.49694
	chaC	Accessory and regulatory protein for chaA	20.804	6.996	91	40	0.43956	3.22985
	chiX	sRNA regulator of OM chitoporin ChiP(YbfM)	519.031	2325.83	274	1605	5.85766	8.33641
	cirA	Colicin IA outer membrane receptor and translocator	22.206	1.039	278	17	0.0611511	3.62046
	clpA	ATPase subunit of ClpAP ATP-dependent protease	287.421	92.377	4113	1728	0.420131	8.83692
	clpB	Bichaperone with DnaK for protein disaggregation	95.199	215.03	1540	4547	2.9526	9.88099
	clsA	Cardiolipin synthase 1	57.287	2.583	526	31	0.0589354	4.47631
	clsB	Cardiolipin synthase 2	3.075	6.567	24	67	2.79167	3.52187
	clsC	Cardiolipin synthase 3, active in stationary phase	12.197	3.595	109	42	0.385321	3.37855
	coaA	Pantothenate kinase	45.678	0.256	273	2	0.00732601	3.32044
	cobB	Protein lysine deacetylase, NAD(+)-dependent	53.913	1.336	247	8	0.0323887	3.32148
	cof	HMP-PP phosphatase	21.177	6.391	109	43	0.394495	3.40153
	copA	Copper-, silver-translocating P-type ATPase efflux pump	16.706	32.217	263	663	2.52091	7.0894
	corA	Mg2+ (and other divalent metals) uptake transporter	50.865	16	304	125	0.411184	5.00233
	cptA	Toxin of CptAB toxin-antitoxin pair	99.059	2.983	254	10	0.0393701	3.39276
	cpxA	Histidine protein kinase, periplasmic stress sensor	100.057	4.341	864	49	0.056713	5.14931
	cpxP	Inhibitor of the cpx response	204.219	61.47	643	253	0.393468	6.06574
	cra	Catabolite repressor-activator	86.605	4.603	547	38	0.0694698	4.58944
	crl	Pseudogene, sigma factor-binding protein	122.103	33.833	254	92	0.362205	4.60258
	crp	cAMP-activated global transcription factor	490.428	20.191	1951	105	0.0538186	6.27391
	crr	EIIA(Glc), phosphocarrier for glucose PTS transport	628.364	205.979	2014	863	0.4285	7.8233
	csiD	Carbon starvation induced protein	1.464	45.305	9	364	40.4444	6.11638
	csiR	Repressor of csiD promoter	12.72	36.536	53	199	3.75472	5.25371
	cspA	Cold-inducible RNA chaperone and antiterminator	8702.99	116.011	11650	203	0.0174249	8.53559
	cspB	Cold shock protein, Qin prophage	1431.33	5.072	1943	9	0.00463201	5.89482
	cspD	Inhibitor of DNA replication	93.35	189.351	132	350	2.65152	6.13729
	cspE	Transcription antitermination protein	6077.59	1496.65	8021	2582	0.321905	9.52582
	cspF	Cold shock protein homolog, Qin prophage	173.313	1.714	232	3	0.012931	3.1435
	cspG	Cold shock protein G	4491.19	19.43	6012	34	0.00565536	7.48554
	cspI	Cold shock protein I, Qin prophage	248.764	5.143	333	9	0.027027	3.68324
	csrC	CsrC sRNA sequesters CsrA, a carbon flux regulator	304.599	91.419	469	184	0.392324	5.59753
	csrD	Targeting factor for csrBC sRNA degradation by RNase E	39.267	1.693	479	27	0.0563674	4.33359
	cstA	Predicted APC superfamily peptide transporter	35.813	12.716	474	220	0.464135	5.79402
	cueO	Multicopper oxidase (laccase), confers copper tolerance	10.567	2.904	103	37	0.359223	3.22499
	curA	Curcumin/dihydrocurcumin reductase, NADPH-dependent	7.818	19.115	51	163	3.19608	4.95523
	cvrA	Required for growth at low osmolarity	32.886	1.051	359	15	0.0417827	3.86332
	cydB	Cytochrome d (bd-I) ubiquinol oxidase subunit 2	288.647	14.842	2068	139	0.0672147	6.44532
	cyoA	Cytochrome o oxidase subunit II, lipoprotein	261.002	4.366	1555	34	0.021865	5.72571
	cyoB	Cytochrome o oxidase subunit I, quinone-binding domain	182.763	2.2	2288	36	0.0157343	6.21399
	cyoC	Cytochrome o oxidase subunit III	91.073	1.583	352	8	0.0227273	3.73182
	cyoD	Cytochrome o oxidase subunit IV	120.545	5.164	250	14	0.056	3.45302
	cyoE	Cytochrome o oxidase protoheme IX farnesyltransferase subunit	105.186	2.869	589	21	0.0356537	4.49256
	cysD	Sulfate adenylyltransferase subunit 2	4.726	7.633	27	57	2.11111	3.28602
	cysE	Serine acetyltransferase (SAT)	134.729	5.331	696	36	0.0517241	4.81922
	cysG	Siroheme synthase, multifunctional enzyme	101.215	3.721	874	42	0.0480549	5.11089
	cysP	Thiosulfate-binding protein, periplasmic	6.571	21.784	42	182	4.33333	5.10637
	cysT	Cysteine tRNA(GCA)	236.528	381.627	110	232	2.10909	5.53827
	cysU	Sulfate/thiosulfate ABC transporter permease	4.579	12.406	24	85	3.54167	3.89773
	cytR	Anti-activator for nucleoside utilization regulon	115.229	2.491	743	21	0.0282638	4.75955
	dacA	D-alanine D-alanine carboxypeptidase PBP5, cell morphology	57.635	3.113	439	31	0.070615	4.29173
	dam	DNA-(adenine-N6)-methyltransferase, methylates GATC	102.277	4.654	538	32	0.0594796	4.51041
	dcp	Dipeptidyl carboxypeptidase II	20.687	4.938	266	83	0.31203	4.52667
	dctA	C4-dicarboxylic acid, orotate and citrate transporter	104.843	3.594	848	38	0.0448113	5.0484
	dcuA	C4-dicarboxylate transporter, anaerobic	204.704	3.366	1675	36	0.0214925	5.82588
	dcuC	C4-dicarboxylate carrier, anaerobic	95.173	0.966	829	11	0.013269	4.80419
	dcuS	Histidine protein kinase sensor for C4-dicarboxylate	25.057	1.044	257	14	0.0544747	3.48253
	dcyD	D-cysteine desulfhydrase	14.509	5.426	90	44	0.488889	3.32365
	ddlA	D-alanine:D-alanine ligase A, ADP-forming	65.246	3.113	449	28	0.0623608	4.27823
	ddlB	D-alanine:D-alanine ligase B, ADP-forming	243.948	10.177	1412	77	0.0545326	5.82261
	deaD	ATP-dependent RNA helicase, 50S ribosomal subunit biogenesis	633.614	11.851	7526	184	0.0244486	7.97117
	degQ	Periplasmic serine endoprotease	18.494	4.271	159	48	0.301887	3.72594
	deoA	Thymidine phosphorylase	764.084	14.721	6353	160	0.025185	7.73547
	deoC	2-deoxy-D-ribose 5-phosphate aldolase (DERA)	1160.55	15.762	5689	101	0.0177536	7.51532
	deoD	Purine nucleoside phosphorylase 1	712.279	30.601	3223	181	0.0561589	7.00297
	dhaM	Multidomain dihydroxyacetone-specific PTS protein	315.435	11.409	2813	133	0.0472805	6.74679
	dinF	Oxidative stress resistance protein	35.168	1.058	305	12	0.0393443	3.63377
	dinG	ATP-dependent DNA helicase	51.116	1.245	691	22	0.0318379	4.68462
	dkgA	2,5-diketo-D-gluconate reductase A	8.648	20.288	45	138	3.06667	4.69669
	dmsA	DMSO reductase subunit A, anaerobic, periplasmic	117.013	0.797	1798	16	0.00889878	5.8236
	dmsB	DMSO reductase subunit B	109.684	0.197	426	1	0.00234742	3.85797
	dmsC	DMSO reductase subunit C, periplasmic	69.799	2.113	379	15	0.0395778	3.92354
	dnaB	Replicative DNA helicase	93.494	4.298	832	50	0.0600962	5.11752
	dnaE	DNA polymerase III, alpha subunit	135.226	5.033	2960	144	0.0486486	6.82894
	dps	Stress-induced Fe-binding and storage protein	48.304	1756.09	153	7271	47.5229	10.4961
	dsrA	Regulatory sRNA enhances translation of rpoS	307.264	114.73	168	82	0.488095	4.29058
	dtpA	Dipeptide and tripeptide permease A	167.694	4.211	1584	52	0.0328283	5.83313
	dusA	tRNA-dihydrouridine synthase A	62.084	2.58	405	22	0.054321	4.0938
	dxs	DXP synthase	107.702	1.895	1261	29	0.0229976	5.44496
	ebgR	ebgAC operon repressor	39.133	0.247	242	2	0.00826446	3.17311
	ecnB	Bacteriolytic lipoprotein entericidin B toxin	35.721	117.585	33	142	4.30303	4.71689
	edd	Phosphogluconate dehydratase	66.739	0.873	760	13	0.0171053	4.71455
	elaB	Ribosome-binding protein, function unknown	21.32	58.078	41	146	3.56098	4.77381
	elbB	Involved in isoprenoid biosynthesis	62.042	2.792	255	15	0.0588235	3.4931
	entA	2,3-Dihydro-2,3-dihydroxybenzoate dehydrogenase	59.856	18.74	281	115	0.409253	4.87956
	entC	Isochorismate synthase	18.672	6.935	138	67	0.485507	3.98216
	entF	Enterochelin synthase, component F	28.2	7.776	688	248	0.360465	6.07411
	envC	Activator of AmiB,C murein hydrolases, septal ring factor	99.891	2.319	791	24	0.0303413	4.85836
	epmC	Elongation Factor P Lys34 hydroxylase	90.138	3.104	311	14	0.0450161	3.68924
	eptB	KDO phosphoethanolamine transferase, Ca(2+)-inducible	103.07	1.655	1096	23	0.0209854	5.23789
	erpA	Iron-sulfur cluster insertion protein	99.161	34.224	215	97	0.451163	4.58026
	esrE	putative sRNA of unknown function	148.385	7.246	235	15	0.0638298	3.40721
	etk	Tyrosine-protein kinase, required for O-antigen capsule formation	7.15	1.786	98	32	0.326531	3.06318
	evgS	Sensor kinase for acid and drug resistance, cognate to EvgA	21.561	0.068	487	2	0.00410678	4.0413
	fabB	3-oxoacyl-[acyl-carrier-protein] synthase I	318.629	81.151	2445	814	0.332924	7.8407
	fabD	Malonyl-CoA-acyl carrier protein transacylase	377.437	18.455	2206	141	0.0639166	6.51567
	fabG	Beta-ketoacyl-ACP reductase	778.925	41.735	3598	252	0.0700389	7.25379
	fabI	Enoyl-ACP reductase, NADH dependent	208.73	46.438	1035	301	0.290821	6.45859
	fabR	Transcriptional repressor of fabA and fabB	188.585	6.575	768	35	0.0455729	4.91669
	fadB	Multifunctional fatty acid oxidation complex subunit alpha	5.958	9.727	82	175	2.13415	5.10441
	fadD	Acyl-CoA synthase	22.462	5.054	238	70	0.294118	4.3062
	fadE	Medium-long-chain fatty acyl-CoA dehydrogenase	5.271	12.496	81	251	3.09877	5.62309
	fadR	Repressor/activator for fatty acid metabolism regulon	109.173	5.579	494	33	0.0668016	4.43383
	fau	5-formyltetrahydrofolate cycloligase, folinic acid catabolism	93.616	2.217	323	10	0.0309598	3.66472
	fbaB	Fructose 1,6-bisphosphate aldolase, class I	5.591	84.618	37	732	19.7838	7.16183
	fbp	Fructose-1,6-bisphosphatase	48.898	13.769	307	113	0.368078	4.90227
	fdhE	Redox enzyme maturation protein (REMP) for FdnG/FdoG	252.024	6.937	1473	53	0.035981	5.75455
	fdnG	Formate dehydrogenase-N, selenopeptide, anaerobic	107.176	0.439	2053	11	0.00535801	5.97693
	fdnH	Formate dehydrogenase-N, Fe-S subunit, anaerobic	74.256	0.688	413	5	0.0121065	3.87778
	fdnI	Formate dehydrogenase-N, cytochrome subunit, anaerobic	84.912	2.234	349	12	0.034384	3.78538
	fdoG	Formate dehydrogenase-O, selenopeptide, aerobic	474.749	10.732	9103	269	0.0295507	8.28562
	fdoH	Formate dehydrogenase-O Fe-S subunit, aerobic	558.591	12.402	3170	92	0.0290221	6.77895
	fdoI	Formate dehydrogenase-O cytochrome b556 subunit, aerobic	437.327	9.952	1748	52	0.0297483	5.94787
	fdx	Ferredoxin, an iron-sulfur protein	124.549	5.434	263	15	0.0570342	3.52584
	fecA	TonB-dependent outer membrane ferric citrate transporter	234.333	9.529	3424	182	0.0531542	7.06819
	fecB	Ferric citrate ABC transporter periplasmic binding protein	202.996	8.223	1152	61	0.0529514	5.52681
	fecC	Ferric citrate ABC transporter permease	99.549	2.193	625	18	0.0288	4.52948
	fecD	Ferric citrate ABC transporter permease	114.725	1.526	690	12	0.0173913	4.58717
	fecE	Ferric citrate ABC transporter ATPase	98.828	1.902	477	12	0.0251572	4.14572
	fecI	RNA polymerase sigma-19 factor	110.347	37.544	362	161	0.444751	5.3471
	feoA	Ferrous iron uptake, required for full FeoB activity	170.285	3.737	244	7	0.0286885	3.28715
	feoB	Putative ferrous iron permease with GTP-binding domain	360.176	6.763	5256	129	0.0245434	7.46009
	feoC	Putative Fe-S-sensing transcriptional regulator for feoABC	327.637	5.136	488	10	0.0204918	4.1473
	fepG	Ferrienterobactin ABC transporter permease	33.651	0.49	210	4	0.0190476	3.04712
	ffs	4.5S sRNA component of Signal Recognition Particle (SRP)	743.951	3633.62	533	3403	6.38462	9.42491
	fhuB	Iron(3+)-hydroxamate import ABC transporter permease	76.47	2.026	953	33	0.0346275	5.14203
	fhuC	Iron(3+)-hydroxamate import ABC transporter ATPase	101.094	3.813	507	25	0.0493097	4.37088
	fhuD	Iron(3+)-hydroxamate import ABC transporter periplasmic binding protein	76.077	2.596	426	19	0.0446009	4.10831
	fhuF	Siderophore-iron reductase	103.659	24.53	514	159	0.309339	5.49349
	fic	Stationary phase-induced protein, putative toxin	9.236	21.6	35	107	3.05714	4.28949
	fieF	Ferrous-iron and zinc efflux pump	62.026	16.446	352	122	0.346591	5.04542
	fiu	TonB-dependent ferric iron outer membrane transporter	16.588	0.64	238	12	0.0504202	3.36078
	fklB	FKBP-type peptidyl-prolyl cis-trans isomerase	110.691	4.9	432	25	0.0578704	4.20094
	fkpA	Periplasmic peptidylprolyl cis,trans isomerase	450.544	14.523	2302	97	0.0421373	6.4258
	flgE	Flagellar hook subunit protein	38.694	0.403	294	4	0.0136054	3.44863
	flgF	Flagellar basal body rod subunit	46.515	0.322	221	2	0.00904977	3.06274
	fliG	Rotor protein for flagellar motor switching and energizing	34.987	0.489	219	4	0.0182648	3.09673
	fliY	Cystine-binding protein, periplasmic	30.394	10.486	153	69	0.45098	4.06115
	fnrS	FNR-activated anaerobic sRNA	290.849	76.827	223	77	0.345291	4.35995
	fpr	Ferredoxin NADP reductase	45.371	1.955	213	12	0.056338	3.2412
	frdA	Fumarate reductase flavoprotein subunit	420.271	8.411	4778	125	0.0261616	7.33779
	frdB	Fumarate reductase iron-sulfur protein subunit	358.721	7.618	1657	46	0.027761	5.85847
	frdC	Fumarate reductase membrane anchor polypeptide	283.28	6.455	705	21	0.0297872	4.69847
	frdD	Fumarate reductase membrane anchor polypeptide	189.175	6.763	428	20	0.046729	4.12659
	fre	NAD(P)H-flavin reductase	166.372	5.896	734	34	0.0463215	4.8591
	frmB	S-formylglutathione hydrolase, formaldehyde degradation	35.869	1.314	188	9	0.0478723	3.03798
	fruA	Fructose permease, PTS Enzyme IIBC component	178.774	4.46	1901	62	0.0326144	6.08658
	fruB	Multiphosphoryl transfer protein: fructose PTS EIIA and FPr	187.679	3.229	1334	30	0.0224888	5.51868
	fruK	Fructose-1-phosphate kinase	188.096	4.408	1110	34	0.0306306	5.32433
	fsaA	Fructose-6-phosphate aldolase A	51.6	1.285	215	7	0.0325581	3.14216
	ftsB	Membrane protein required for cell division	103.019	4.682	202	12	0.0594059	3.18463
	ftsK	DNA translocase at septal ring sorting daughter chromsomes	105.681	5.4	2650	177	0.0667925	6.79566
	ftsP	Septal ring component that protects the divisome from stress	50.45	2.24	448	26	0.0580357	4.25147
	ftsW	Putative lipid II flippase	157.841	4.693	1235	48	0.0388664	5.52945
	fusA	Elongation Factor EF-G	4700.37	218.761	62477	3801	0.0608384	11.2963
	fxsA	Suppresses F exclusion of phage T7	49.037	12.504	147	49	0.333333	3.69753
	gabD	Succinate semialdehyde dehydrogenase, NADP-dependent	2.855	66.449	26	791	30.4231	7.27217
	gabT	4-aminobutyrate aminotransferase	2.609	72.693	21	765	36.4286	7.22178
	gadA	Glutamate decarboxylase A	5.111	204.266	45	2351	52.2444	8.86014
	gadB	Glutamate decarboxylase B, vitamin B6-dependent	3.294	227.291	29	2616	90.2069	9.01355
	gadC	Glutamate-GABA antiporter	1.554	82.339	15	1039	69.2667	7.66862
	gadY	sRNA regulator of gadAB transcriptional activator GadX mRNA	81.833	367.496	54	317	5.87037	5.94168
	galE	UDP-galactose 4-epimerase	92.311	3.471	590	29	0.0491525	4.57684
	galK	Galactokinase	75.89	4.026	548	38	0.0693431	4.59127
	galP	D-galactose/H+ symporter	122.39	0.785	1073	9	0.0083877	5.11528
	galR	D-galactose regulon transcriptional repressor	33.612	1.769	218	15	0.0688073	3.32911
	galT	Galactose-1-phosphate uridylyltransferase	76.9	1.628	506	14	0.027668	4.23948
	gatA	Galactitol-specific PTS system EIIA component	1417.67	8.599	4036	32	0.00792864	6.94297
	gatB	Galactitol-specific PTS system EIIB component	1690.01	6.407	3027	15	0.0049554	6.5128
	gatC	Pseudogene reconstruction, galactitol-specific PTS system EIIC component	1018.22	6.364	8690	71	0.00817031	8.0328
	gatD	Galactitol-1-phosphate dehydrogenase	697.923	3.274	4566	28	0.00613228	7.10073
	gatR	Pseudogene reconstruction, repressor for gat operon	246.927	2.85	464	7	0.0150862	4.04762
	gatZ	Tagatose bisphosphate aldolase GatYZ subunit	1908.55	85.006	15149	882	0.0582217	9.23637
	gcvP	Glycine dehydrogenase (decarboxylating)	94.121	3.727	1700	88	0.0517647	6.06547
	gcvT	Aminomethyltransferase, tetrahydrofolate dependent	103.028	4.447	709	40	0.0564175	4.87316
	glcB	Malate synthase G	8.864	2.298	121	41	0.338843	3.4171
	glf	UDP-galactopyranose mutase	98.729	0.331	685	3	0.00437956	4.48787
	glgA	Glycogen synthase	44.829	12.478	404	147	0.363861	5.29885
	glgS	Motility and biofilm regulator	14.249	36.942	18	61	3.38889	3.3381
	glgX	Glycogen debranching enzyme	37.563	9.866	466	160	0.343348	5.45146
	glmM	Phosphoglucosamine mutase	134.145	5.822	1128	64	0.0567376	5.52174
	glmY	sRNA activator of glmS mRNA, glmZ processing antagonist	449.684	3055.05	520	4618	8.88077	9.85812
	glnA	Glutamine synthase	95.923	3.971	850	46	0.0541176	5.1105
	glpA	Anaerobic glycerol-3-phosphate dehydrogenase subunit A	153.063	7.398	1567	99	0.063178	6.02587
	glpB	Anaerobic glycerol-3-phosphate dehydrogenase subunit B	128.811	5.41	1020	56	0.054902	5.36929
	glpC	Anaerobic glycerol-3-phosphate dehydrogenase subunit C	80.294	1.329	601	13	0.0216306	4.43088
	glpD	sn-Glycerol-3-phosphate dehydrogenase (aerobic)	99.951	22.308	946	276	0.291755	6.33057
	glpQ	Glycerophosphodiester phosphodiesterase, periplasmic	142.867	6.329	967	56	0.0579111	5.31376
	glpT	sn-Glycerol-3-phosphate permease	141.907	2.239	1212	25	0.0206271	5.37299
	glsA	Glutaminase 1, GlsA1	3.07	49.317	18	378	21	6.17848
	gltA	Citrate synthase	129.253	48.065	1043	507	0.486098	7.00405
	gltP	Proton-glutamate-aspartate transport protein	89.853	0.834	742	9	0.0121294	4.64796
	gltT	Glutamate tRNA(UUC) 2	3542.49	7920.18	1692	4945	2.92258	10.0031
	gltU	Glutamate tRNA(UUC) 2	3607.4	7902.57	1723	4934	2.86361	10.0012
	gltV	Glutamate tRNA(UUC) 2	3496.43	7897.76	1670	4931	2.95269	9.9983
	gltW	Glutamate tRNA(UUC) 2	3550.87	7862.52	1696	4909	2.89446	9.99317
	glyS	Glycine--tRNA ligase, beta-subunit	279.112	14.995	3631	255	0.0702286	7.26809
	glyU	Glycine tRNA(CCC) 1	262.331	5642.15	122	3430	28.1148	9.41157
	glyV	Glycine tRNA(GCC) 3	2141.83	15430.3	1023	9634	9.4174	10.9202
	glyW	Glycine tRNA(GCC) 3	2005.74	15398.3	958	9614	10.0355	10.9159
	glyX	Glycine tRNA(GCC) 3	2240.23	15454.4	1070	9649	9.01776	10.9234
	glyY	Glycine tRNA(GCC) 3	1999.46	15185.3	955	9481	9.92775	10.8959
	gntK	Gluconokinase, thermoresistant	131.996	0.692	438	3	0.00684932	3.92166
	gntT	High-affinity gluconate transport	151.87	1.849	1257	20	0.0159109	5.38757
	gntU	Low-affinity gluconate transport protein, membrane protein	135.269	0.545	1140	6	0.00526316	5.17293
	gpmA	Phosphoglycerate mutase, 2,3-bisphosphoglycerate-dependent	417.978	98.286	1978	608	0.307381	7.45388
	gpmM	Phosphoglycerate mutase, Mn-dependent, cofactor-independent	258.71	6.461	2512	82	0.0326433	6.47852
	gpp	Guanosine pentaphosphatase and exopolyphosphatase	121.295	2.213	1132	27	0.0238516	5.30295
	gpr	L-glyceraldehyde 3-phosphate reductase, NADPH-dependent	30.418	7.016	199	60	0.301508	4.06145
	gpsA	sn-Glycerol-3-phosphate dehydrogenase [NAD(P)+]	272.062	10.86	1744	91	0.0521789	6.10432
	grpE	Nucleotide exchange factor for the DnaKJ chaperone	284.218	70.289	1061	343	0.32328	6.59783
	grxB	Glutaredoxin 2	17.189	37.194	70	198	2.82857	5.26722
	grxC	Glutaredoxin 3	215.316	4.83	341	10	0.0293255	3.72701
	grxD	Monothiol glutaredoxin Grx4 with CGFS motif	101.964	24.835	223	71	0.318386	4.28225
	gtrB	Bactoprenol glucosyl transferase, CPS-53/KpLE1 prophage	82.41	0.529	477	4	0.00838574	4.04172
	guaB	Inosine-5'-monophosphate (IMP) dehydrogenase	38.831	8.547	358	103	0.287709	4.89176
	hcaT	Probable 3-phenylpropionic acid/cinnamic acid transporter	18.285	6.941	131	65	0.496183	3.92555
	hchA	Glyoxalase III and molecular chaperone Hsp31, heat-inducible	8.778	74.007	47	518	11.0213	6.659
	hda	Required for regulatory inactivation of DnaA	89.986	4.335	397	25	0.0629723	4.11314
	hdeA	Periplasmic chaperone of acid-denatured proteins	14.813	206.166	31	564	18.1935	6.77737
	hdeB	Periplasmic chaperone of acid-denatured proteins	4.866	54.721	10	147	14.7	4.72686
	hdeD	Putative membrane transporter, H-NS repressed	7.775	55.871	28	263	9.39286	5.64301
	hemD	Uroporphyrinogen III synthase	105.435	5.421	491	33	0.0672098	4.42767
	hemF	Coproporphyrinogen III oxidase, oxygen-dependent	47.559	2.029	269	15	0.0557621	3.54983
	hemH	Ferrochelatase	14.045	4.677	85	37	0.435294	3.11354
	hemX	Uroporphyrinogen III methyltransferase	93.56	3.604	695	35	0.0503597	4.80892
	hemY	Predicted protoheme IX biogenesis protein	130.938	2.949	985	29	0.0294416	5.15183
	hisD	Histidinol dehydrogenase	20.484	4.757	168	51	0.303571	3.81364
	hokD	Small toxic membrane polypeptide, Qin prophage	37.74	76.469	37	98	2.64865	4.16132
	hpt	Hypoxanthine phosphoribosyltransferase	119.71	6.12	404	27	0.0668317	4.15749
	hsdM	DNA methyltransferase M, host modification of foreign DNA	66.149	2.679	661	35	0.0529501	4.75555
	hsdR	Endonuclease R, host restriction of foreign DNA	106.442	1.49	2350	43	0.0182979	6.27222
	hsdS	Specificity determinant for HsdM and HsdR	30.683	0.087	269	1	0.00371747	3.28247
	hslJ	Heat-inducible lipoprotein involved in novobiocin resistance	62.82	16.691	167	58	0.347305	3.92949
	hslO	Hsp33, oxidative stress-induced heat shock chaperone	83.089	29.635	459	214	0.466231	5.75138
	hslR	Hsp15, a heat shock protein that binds free 50S subunits	91.83	29.069	232	96	0.413793	4.60306
	hslU	Heat-inducible ATP-dependent protease HslVU, ATPase subunit	145.501	43.957	1218	481	0.39491	7.00433
	hslV	Heat-inducible ATP-dependent protease HslVU, protease subunit	120.463	44.014	402	192	0.477612	5.58136
	hspQ	Heat shock protein involved in degradation of mutant DnaA	76.057	124.788	152	326	2.14474	6.05032
	hsrA	Putative transporter, blocks RspA-mediated RpoS down-regulation	45.24	0.426	406	5	0.0123153	3.85688
	hupA	Histone-like protein HU-alpha, HU-2	547.882	15.606	940	35	0.037234	5.14068
	hupB	Histone-like protein HU-beta, HU-1	1618.58	15.16	2777	34	0.0122434	6.45554
	hybA	Hydrogenase 2 component, periplasmic	65.131	0.37	404	3	0.00742574	3.82105
	hybB	Hydrogenase 2 cytochrome b type component, probably	59.788	0.103	443	1	0.00225734	3.90758
	hybC	Hydrogenase-2 large subunit, periplasmic	63.498	2.286	680	32	0.0470588	4.75869
	hybO	Hydrogenase-2 small subunit, periplasmic	72.236	0.435	508	4	0.00787402	4.12032
	hypB	Required for metallocenter assembly in Hydrogenases 1,2,3	85.665	1.255	470	9	0.0191489	4.08951
	hypD	Hydrogenases 1,2,3 accessory protein	101.258	2.278	714	21	0.0294118	4.71319
	hypE	Hydrogenases 1,2,3 accessory protein, carbamoyl dehydratase	83.888	3.612	533	30	0.0562852	4.47935
	iaaA	isoAsp aminopeptidase, cleaves isoAsp-X dipeptides	31.132	11.845	189	94	0.497354	4.49145
	iadA	Isoaspartyl dipeptidase	27.944	0.623	206	6	0.0291262	3.07063
	ibpA	Chaperone, heat-inducible protein of HSP20 family	59.189	280.793	154	955	6.2013	7.57626
	ibpB	Chaperone, heat-inducible protein of HSP20 family	21.513	167.125	58	589	10.1552	6.85122
	ileT	Isoleucine tRNA(GAU) 1, triplicate	254.177	626.018	123	396	3.21951	6.3074
	ileU	Isoleucine tRNA(GAU) 1, triplicate	274.842	665.54	133	421	3.16541	6.3999
	ileV	Isoleucine tRNA(GAU) 1, triplicate	258.31	632.342	125	400	3.2	6.32283
	ileX	Isoleucine tRNA(CAU) 2	12.562	280.29	6	175	29.1667	4.99385
	ilvC	Ketol-acid reductoisomerase	63.389	1.567	588	19	0.0323129	4.46949
	ilvL	ilvG operon leader peptide	258.769	82.38	161	67	0.416149	4.05448
	infA	Translation initiation factor IF-1	234.682	8.893	323	16	0.0495356	3.76333
	infB	Translation initiation factor IF-2	581.353	29.874	9766	656	0.0671718	8.66724
	insF1	IS3 transposase B	36.155	1.404	197	10	0.0507614	3.11245
	intD	Integrase gene within defective prophage DLP12	42.924	0.523	314	5	0.0159236	3.54581
	intZ	Putative integrase gene, Eut/CPZ-55 prophage	47.512	0.805	361	8	0.0221607	3.76156
	iscS	Cysteine desulfurase, PLP-dependent	175.096	38.171	1337	381	0.284966	6.81184
	iscU	Iron-sulfur cluster assembly scaffold protein	182.966	39.632	445	126	0.283146	5.19779
	iscX	Fe(2+) donor and activity modulator for cysteine desulfurase	140.12	6.056	177	10	0.0564972	2.99662
	ispA	Farnesyl diphosphate synthase, isoprenoid biosynthesis	102.19	4.328	578	32	0.0553633	4.58527
	ispD	2-C-methyl-D-erythritol 4-phosphate cytidylyltransferase	77.881	1.712	348	10	0.0287356	3.75044
	ispF	2-C-methyl-D-erythritol 2,4-cyclodiphosphate (MECP) synthase	82.874	2.536	250	10	0.04	3.37504
	ispU	Undecaprenyl pyrophosphate synthase	182.924	6.39	876	40	0.0456621	5.09873
	ivy	Inhibitor of c-type lysozyme, periplasmic	23.499	36.723	70	143	2.04286	4.79514
	katE	Catalase HPII, heme d-containing	1.97	24.162	28	449	16.0357	6.43972
	kdgK	2-dehydro-3-deoxygluconokinase	33.535	1.309	196	10	0.0510204	3.10692
	kup	Major constitutive K+ uptake permease at acidic pH	26.307	0.456	309	7	0.0226537	3.56188
	lamB	Maltoporin, maltose high-affinity uptake system	1026.62	1.089	8652	12	0.00138696	7.96229
	ldtD	Murein L,D-transpeptidase, periplasmic	24.453	7.97	284	121	0.426056	4.93815
	ldtE	Murein L,D-transpeptidase, periplasmic	10.766	30.643	68	253	3.72059	5.62255
	leuP	Leucine tRNA(CAG) 1	603.555	1582.43	330	1131	3.42727	7.85079
	leuQ	Leucine tRNA(CAG) 1	598.068	1821.69	327	1302	3.98165	8.048
	leuT	Leucine tRNA(CAG) 1, duplicate with leuVPQ	610.871	1645.4	334	1176	3.52096	7.90618
	leuU	Leucine tRNA(UAG) 2	440.778	2125.3	241	1519	6.3029	8.25371
	leuV	Leucine tRNA(CAG) 1, tandemly triplicate leuVPQ, duplicate with leuT	610.871	1771.32	334	1266	3.79042	8.00969
	leuW	Leucine tRNA(CAA) 3	879.835	201.922	470	141	0.3	5.33245
	leuX	Leucine tRNA(UAA) 5	368.782	1081.21	197	755	3.83249	7.25228
	leuZ	Leucine tRNA(GAG) 4	82.303	355.383	45	254	5.64444	5.60683
	lexA	Global regulator (repressor) for SOS regulon	416.479	12.193	1594	61	0.0382685	5.88114
	lgt	Phosphatidylglycerol:prolipoprotein diacylglycerol transferase	80.104	3.196	441	23	0.0521542	4.19743
	lhgO	L-2-hydroxyglutarate oxidase	1.379	25.324	11	264	24	5.63307
	lipA	Lipoyl synthase, iron-sulfur protein	186.462	4.158	1132	33	0.0291519	5.34092
	lnt	Apolipoprotein N-acyltransferase	58.416	2.531	565	32	0.0566372	4.56141
	lolC	LolA-dependent release of lipoproteins from inner membrane	87.913	3.855	663	38	0.0573152	4.78578
	lolD	LolA-dependent release of lipoproteins from inner membrane	83.866	2.254	370	13	0.0351351	3.86691
	lolE	LolA-dependent release of lipoproteins from inner membrane	109.019	4.204	853	43	0.0504103	5.09215
	lpd	Dihydrolipoyl dehydrogenase, NADH-dependent	1517.16	21.953	13587	257	0.0189151	8.76912
	lpxB	Lipid A disaccharide synthase	149.425	5.297	1079	50	0.0463392	5.39216
	lpxC	Lipid A synthesis, UDP-3-O-(R-3-hydroxymyristoyl)-N-acetylglucosamine deacetylase	999.434	267.452	5766	2017	0.349809	9.13292
	lpxD	Lipid A synthesis, UDP-3-O-(R-3-hydroxymyristoyl)-glucosamine N-acyltransferase	468.362	23.254	3020	196	0.0649007	6.96959
	lpxH	Lipid A synthesis, UDP-2,3-diacylglucosamine pyrophosphohydrolase	48.858	1.852	222	11	0.0495495	3.26453
	lpxK	Lipid A 4' kinase	84.154	3.083	522	25	0.0478927	4.40233
	lpxP	Lipid A synthesis, KDO2-lipid IVA palmitoleoyl-ACP acyltransferase	114.545	1.454	663	11	0.0165913	4.52853
	lrhA	Transcriptional repressor of motility master regulator flhDC	24.741	6.611	146	51	0.349315	3.73119
	lrp	Global regulatory protein, Leu responsive	169.727	5.164	528	21	0.0397727	4.36985
	luxS	S-ribosylhomocysteine lyase, autoinducer 2 (AI-2) synthesis	120.264	38.216	390	162	0.415385	5.38446
	lysA	Diaminopimelate decarboxylase	17.638	6.265	140	65	0.464286	3.9558
	lysC	Lysine-sensitive aspartokinase 3	31.942	1.713	271	19	0.0701107	3.62937
	lysP	Lysine permease	29.659	7.784	274	94	0.343066	4.66214
	lysQ	Lysine tRNA(UUU)	144.463	642.264	69	401	5.81159	6.29542
	lysS	Lysine--tRNA ligase, constitutive	228.092	11.066	2176	138	0.0634191	6.49293
	lysT	Lysine tRNA(UUU)	186.337	690.313	89	431	4.8427	6.41089
	lysV	Lysine tRNA(UUU)	169.587	667.89	81	417	5.14815	6.35887
	lysW	Lysine tRNA(UUU)	173.775	656.679	83	410	4.93976	6.3354
	lysY	Lysine tRNA(UUU)	157.025	568.588	75	355	4.73333	6.12158
	lysZ	Lysine tRNA(UUU)	150.744	640.662	72	400	5.55556	6.29346
	maa	Maltose O-acetyltransferase	66.588	2.205	231	10	0.04329	3.28719
	macB	ABC-type macrolide efflux transporter, with MacA and TolC	15.936	3.564	195	57	0.292308	4.00321
	maeA	Malic enzyme, NAD-dependent	73.656	3.799	786	53	0.06743	5.08212
	mak	Cryptic manno(fructo)kinase	18.73	4.285	107	32	0.299065	3.12124
	malE	Maltose-binding protein, periplasmic	943.492	0.715	7062	7	0.000991221	7.66984
	malF	Maltose transport complex, inner membrane-spanning subunit	518.038	0.552	5030	7	0.00139165	7.1934
	malG	Maltose transport complex, inner membrane-spanning subunit	405.03	0.683	2268	5	0.00220459	6.08732
	malK	Maltose transport complex, ATP-binding subunit	1226.19	0.218	8600	2	0.000232558	7.9425
	malM	Periplasmic protein in malK operon, function unknown	586.028	1.983	3392	15	0.00442217	6.6673
	malP	Maltodextrin phosphorylase	476.692	2.542	7172	50	0.00697156	7.74828
	malQ	Amylomaltase	454.004	2.335	5949	40	0.00672382	7.48048
	malS	Alpha-amylase, periplasmic	25.541	0.18	326	3	0.00920245	3.55637
	malT	ATP-dependent transcriptional activator for the mal regulon	170.35	1.844	2897	41	0.0141526	6.53095
	manX	Mannose permease, EIIAB component	259.305	3.131	1584	25	0.0157828	5.70421
	manY	Mannose permease, EIIC component	248.512	3.039	1251	20	0.0159872	5.3816
	manZ	Mannose permease, EIID component	302.924	6.001	1622	42	0.025894	5.81476
	mcaS	Motility and biofilm regulator	412.715	995.362	249	785	3.15261	7.32126
	mdh	Malate dehydrogenase, NAD-dependent	268.418	90.484	1584	698	0.440657	7.50467
	mdlA	ABC exporter permease-ATPase, function unknown	33.296	1.03	371	15	0.0404313	3.89979
	mdlB	ABC exporter permease-ATPase, function unknown	29.734	1.093	333	16	0.048048	3.79637
	mdtK	Multidrug resistance efflux protein	11.812	3.189	102	36	0.352941	3.19377
	menD	SEPHCHC synthase, menaquinone biosynthesis	65.8	1.967	691	27	0.0390738	4.73087
	menE	o-succinylbenzoate-CoA synthase	52.805	1.077	450	12	0.0266667	4.07759
	menH	SHCHC synthase, menaquinone biosynthesis	69.182	2.085	330	13	0.0393939	3.73838
	mepA	Murein DD-endopeptidase, penicillin-insensitive	45.325	1.918	235	13	0.0553191	3.36724
	mepM	Murein DD-endopeptidase, space-maker hydrolase, septation protein	97.66	3.772	812	41	0.0504926	5.02447
	mepS	Murein DD-endopeptidase, space-maker hydrolase, lipoprotein	538.816	1.717	1920	8	0.00416667	5.87447
	metV	Initiator methionine tRNA(CAU) f1	762.531	1604.57	369	1015	2.75068	7.70727
	metW	Initiator methionine tRNA(CAU) f1	746	1602.99	361	1014	2.80886	7.7043
	metY	Initiator methionine tRNA(CAU) f2	462.892	1191.96	224	754	3.36607	7.25789
	metZ	Initiator methionine tRNA(CAU) f1	704.67	1612.47	341	1020	2.9912	7.7085
	mfd	Transcription repair coupling factor	35.775	10.559	775	299	0.385806	6.31912
	mgtA	Magnesium transporter, ATP-dependent	33.157	0.903	562	20	0.0355872	4.42877
	micF	Regulatory antisense sRNA affecting ompF expression	109.501	517.007	64	395	6.17188	6.27059
	minE	Blocks MinCD inhibition of FtsZ polymerization at cell center	166.27	8.206	279	18	0.0645161	3.64175
	mioC	Required for biotin synthase activity in vitro	135.825	3.564	379	13	0.0343008	3.89412
	mlaD	Putative phospholipid-binding protein, signal-anchored	108.962	4.19	378	19	0.0502646	3.9785
	mlc	Global transcriptional repressor	43.526	2.094	334	21	0.0628743	3.87733
	mlrA	Transcriptional regulator of csgD	6.956	14.135	32	85	2.65625	3.92727
	mltD	Membrane-bound lytic transglycosylase D, murein hydrolase	148.113	6.27	1265	70	0.055336	5.67343
	mnmA	tRNA(Gln,Lys,Glu) U34 2-thiouridylase	76.038	3.629	529	33	0.0623819	4.50361
	mntS	MntR-repressed Mn(2)-response protein	150.485	47.181	122	50	0.409836	3.61323
	moaA	MPT synthesis	149.154	3.812	928	31	0.0334052	5.09724
	modF	Molybdate ABC transporter ATPase	26.682	1.405	247	17	0.0688259	3.49768
	mpaA	Murein peptide amidase A	34.05	8.516	156	51	0.326923	3.76945
	mpl	UDP-N-acetylmuramate:L-alanyl-gamma-D-glutamyl-meso-diaminopimelate ligase	103.763	5.404	896	61	0.0680804	5.26926
	mppA	Murein tripeptide-, heme-binding protein, periplasmic	39.336	1.735	399	23	0.0576441	4.09151
	mprA	emrAB repressor, also regulates microcin synthesis	77.911	1.605	260	7	0.0269231	3.3605
	mqo	Malate oxidoreductase	31.012	0.813	321	11	0.0342679	3.67437
	mraY	UDP-N-acetylmuramoyl-pentapeptide:undecaprenyl-PO4 phosphatase	146.924	5.17	1000	46	0.046	5.28428
	mrdA	Penicillin-binding protein PBP2	46.933	1.472	561	23	0.0409982	4.45928
	mrdB	Affects cell shape, mecillinam sensitivity	70.91	3.172	496	29	0.0584677	4.39311
	mreC	Cell division and growth	166.758	4.631	1157	42	0.0363008	5.42118
	mreD	Mecillinam resistance	131.135	3.485	403	14	0.0347395	3.97817
	mscM	Mechanosensitive channel protein, miniconductance	35.615	1.758	744	48	0.0645161	4.98833
	msyB	In multicopy restores growth and protein export functions of secY and secA mutants	9.759	46.418	23	143	6.21739	4.70857
	mtr	Tryptophan/indole:H+ symport permease, high affinity for Trp	10.097	20.728	79	212	2.68354	5.37684
	mukF	Chromosome condensin MukBEF, kleisin-like subunit, binds calcium	105.117	4.876	874	53	0.0606407	5.1895
	murA	UDP-N-acetylglucosamine enoylpyruvyl transferase	122.496	5.217	970	54	0.0556701	5.30402
	murC	UDP-N-acetylmuramate:L-alanine ligase	216.363	7.752	2007	94	0.0468361	6.26565
	murD	D-glutamic acid adding enzyme	173.617	8.134	1437	88	0.0612387	5.89105
	murF	D-alanyl:D-alanine adding enzyme	109.826	4.658	938	52	0.0554371	5.25579
	murG	N-acetylglucosaminyl transferase	175.061	5.357	1175	47	0.04	5.46804
	murP	N-acetylmuramic acid permease, EIIBC component, PTS system	38.859	0.769	348	9	0.0258621	3.73446
	murQ	N-acetylmuramic acid 6-phosphate (MurNAc-6-P) etherase	34.059	0.95	192	7	0.0364583	3.0138
	mutM	Formamidopyrimidine-DNA glycosylase/AP lyase	15.912	5.109	81	34	0.419753	3.00227
	nadD	Nicotinate mononucleotide adenylyltransferase, NAD(P) biosynthesis	52.544	0.948	212	5	0.0235849	3.08108
	nadR	NMN adenylyltransferase/ribosylnicotinamide kinase/repressor	39.747	10.168	308	103	0.334416	4.81155
	nagE	PTS system EIIABC(Nag) component	141.385	2.251	1730	36	0.0208092	5.86543
	nagK	N-acetyl-D-glucosamine kinase	108.173	4.938	620	37	0.0596774	4.70705
	napA	Nitrate reductase, periplasmic	174.282	0.636	2724	13	0.00477239	6.36407
	napC	Quinol dehydrogenase, electron source for NapAB	88.136	3.23	334	16	0.0479042	3.79963
	napF	Required for NapAB nitrate-dependent growth with ubiquinone	155.583	0.246	484	1	0.00206612	4.02017
	napG	Quinol dehydrogenase, periplasmic protein	125.283	0.175	548	1	0.00182482	4.17906
	napH	Quinol dehydrogenase, membrane protein	74.219	0.423	403	3	0.00744417	3.81797
	narG	Nitrate reductase I (NRA), alpha subunit	581.481	1.3	13682	40	0.00292355	8.63129
	narH	Nitrate reductase I (NRA), beta subunit	315.963	1.107	3056	14	0.00458115	6.5228
	narI	Nitrate reductase I (NRA), gamma subunit	111.243	1.077	474	6	0.0126582	4.06039
	narJ	Redox enzyme maturation protein (REMP) for NarG	224.915	0.342	1005	2	0.00199005	4.97836
	narK	Nitrate/nitrite antiporter	407.285	0.787	3563	9	0.00252596	6.71901
	ndh	Respiratory NADH dehydrogenase II	192.894	5.13	1582	55	0.0347661	5.84543
	nei	DNA glycosylase/apurinic lyase, deoxyinosine-specific	38.373	1.076	191	7	0.0366492	3.0079
	nfo	AP endodeoxyribonuclease IV	33.011	8.087	178	57	0.320225	3.94926
	nfsA	Nitroreductase A	53.26	2.862	242	17	0.0702479	3.47666
	nhaB	Na+/H+ antiporter 2, weakly pH-dependent	29.203	0.632	283	8	0.0282686	3.47755
	nikA	Nickel/heme ABC transporter periplasmic binding protein	29.803	0.232	295	3	0.0101695	3.43424
	nikB	Nickel ABC transporter permease	53.376	0.515	317	4	0.0126183	3.5397
	nikD	Nickel ABC transporter ATPase	47.008	0.477	226	3	0.0132743	3.11203
	nirB	Nitrite reductase [NAD(P)H] subunit	316.612	0.909	5062	19	0.00375346	7.22445
	nirC	Nitrite uptake transporter	97.798	0.151	496	1	0.00201613	4.05142
	nirD	Nitrite reductase, small subunit, NADH-binding	248.654	1.861	511	5	0.00978474	4.1403
	nlpD	Activator of AmiC murein hydrolase activity, lipoprotein	143.765	45.594	1030	427	0.414563	6.81144
	nlpI	Lipoprotein involved in osmotic sensitivity and filamentation	1135.23	46.352	6314	337	0.0533735	7.94454
	nmpC	Pseudogene reconstruction, OM porin, DLP12 prophage	208.691	3.511	1364	30	0.0219941	5.54563
	nrfA	Cytochrome c nitrite reductase, cytochrome c552, periplasmic	24.25	0.085	219	1	0.00456621	3.02899
	nsrR	Nitric oxide-sensitive repressor	553.555	7.144	1482	25	0.0168691	5.62094
	nudB	Dihydroneopterin triphosphate pyrophosphohydrolase	149.635	6.718	426	25	0.0586854	4.18631
	nudC	NADH pyrophosphatase	26.314	8.335	128	53	0.414062	3.69759
	nuoA	NADH:ubiquinone oxidoreductase subunit A, complex I	249.071	5.757	695	21	0.0302158	4.68192
	nuoB	NADH:ubiquinone oxidoreductase subunit B, complex I	279.598	7.528	1165	41	0.0351931	5.42304
	nuoC	NADH:ubiquinone oxidoreductase, fused CD subunit, complex I	316.994	7.272	3568	107	0.0299888	6.95401
	nuoE	NADH:ubiquinone oxidoreductase subunit E, complex I	350.634	11.176	1104	46	0.0416667	5.39281
	nuoF	NADH:ubiquinone oxidoreductase subunit F, complex I	349.99	9.825	2943	108	0.0366972	6.73299
	nuoG	NADH:ubiquinone oxidoreductase subunit G, complex I	461.778	14.016	7914	314	0.0396765	8.16589
	nuoH	NADH:ubiquinone oxidoreductase subunit H, complex I	424.805	8.837	2611	71	0.0271926	6.49087
	nuoI	NADH:ubiquinone oxidoreductase subunit I, complex I	334.355	6.949	1141	31	0.0271691	5.3377
	nuoJ	NADH:ubiquinone oxidoreductase subunit J, complex I	332.86	8.334	1161	38	0.0327304	5.40107
	nuoK	NADH:ubiquinone oxidoreductase subunit K, complex I	262.047	6.026	499	15	0.0300601	4.23546
	nuoL	NADH:ubiquinone oxidoreductase subunit L, complex I	371.623	5.617	4302	85	0.0197583	7.13574
	nuoM	NADH:ubiquinone oxidoreductase subunit M, complex I	265.094	3.023	2549	38	0.0149078	6.35806
	nuoN	NADH:ubiquinone oxidoreductase subunit N, complex I	259.305	4.341	2376	52	0.0218855	6.31646
	nupG	Nucleoside transporter	445.71	7.166	3521	74	0.0210168	6.86282
	nusA	Transcription termination/antitermination L factor	622.254	21.106	5819	258	0.0443375	7.76127
	nusB	Transcription termination/antitermination factor	197.383	9.274	521	32	0.0614203	4.47722
	ompA	Outer membrane protein A	1300.01	337.698	8505	2888	0.339565	9.66433
	ompC	Outer membrane porin C	2427.43	127.569	16842	1157	0.0686973	9.4618
	ompF	Outer membrane porin F	404.446	3.8	2768	34	0.0122832	6.45133
	ompT	Outer membrane protease VII, DLP12 prophage	518.555	0.766	3109	6	0.00192988	6.52299
	omrA	sRNA downregulating OM proteins and curli	88.6	1482.84	49	1072	21.8776	7.72109
	omrB	sRNA downregulating OM proteins and curli	227.036	907.005	117	611	5.22222	6.92566
	opgD	OPG biosynthetic periplasmic protein	21.427	5.586	223	76	0.340807	4.34724
	oppA	Oligopeptide ABC transporter periplasmic binding protein	413.495	12.307	4241	165	0.0389059	7.26868
	oppB	Oligopeptide ABC transporter permease	190.217	2.908	1101	22	0.0199818	5.23679
	oppC	Oligopeptide ABC transporter permease	263.098	5.223	1503	39	0.0259481	5.70938
	oppD	Oligopeptide ABC transporter ATPase	392.776	8.763	2503	73	0.029165	6.44677
	oppF	Oligopeptide ABC transporter ATPase	338.504	6.419	2138	53	0.0247895	6.19155
	osmB	Osmotically and stress inducible lipoprotein	62.485	162.857	86	293	3.40698	5.85103
	osmC	Lipoyl-dependent Cys-based peroxidase, hydroperoxide resistance	9.945	39.166	27	139	5.14815	4.67256
	osmE	Osmotically inducible lipoprotein, function unknown	21.122	68.942	45	192	4.26667	5.19036
	osmF	Predicted periplasmic binding protein, function unknown	5.547	14.321	32	108	3.375	4.29568
	osmY	Putative ABC transporter periplasmic binding protein	13.654	147.638	52	735	14.1346	7.17224
	otsA	Trehalose phosphate synthase	5.918	18.195	53	213	4.01887	5.35426
	otsB	Trehalose phosphate phosphatase	2.384	36.168	12	238	19.8333	5.4762
	parE	Topoisomerase IV, subunit B, ATP-dependent, type II	100.952	3.279	1201	51	0.0424646	5.51527
	patA	Putrescine:2-oxoglutaric acid aminotransferase	4.843	34.224	42	388	9.2381	6.23161
	patD	Gamma-aminobutyraldehyde dehydrogenase, NAD-dependent	3.35	13.07	30	153	5.1	4.82527
	pbpC	Penicillin-insensitive murein repair transglycosylase	15.272	0.368	222	7	0.0315315	3.17873
	pck	Phosphoenolpyruvate carboxykinase [ATP]	240.002	8.55	2448	114	0.0465686	6.54462
	pcnB	Poly(A) polymerase	87.982	3.135	773	36	0.0465718	4.93191
	pdhR	Pyruvate dehydrogenase operon (pdhR-aceEF-lpd) repressor	290.158	5.092	1395	32	0.0229391	5.58371
	pdxA	4-hydroxythreonine-4-phosphate dehydrogenase	137.421	2.828	855	23	0.0269006	4.94101
	pdxK	B6-vitamer kinase	36.792	1.429	197	10	0.0507614	3.11245
	pdxY	Pyridoxamine kinase	46.226	2.395	251	17	0.0677291	3.51423
	pepT	Peptidase T, aminotripeptidase	89.48	19.841	690	200	0.289855	5.86337
	pheS	Phenylalanine--tRNA ligase, alpha-subunit	207.469	9.03	1283	73	0.0568979	5.70341
	pheU	Phenylalanine tRNA(GAA)	29.311	514.131	14	321	22.9286	5.93098
	pheV	Phenylalanine tRNA(GAA)	31.405	514.131	15	321	21.4	5.93172
	phoH	Phosphate starvation-inducible ATP-binding protein	3.885	7.086	26	62	2.38462	3.4108
	pitA	Low-affinity inorganic phosphate transporter	163.574	8.034	1542	99	0.0642023	6.0097
	pldA	Outer-membrane phospholipase A	38.408	1.819	210	13	0.0619048	3.24769
	plsX	Probable phosphate acyltransferase	213.942	10.002	1440	88	0.0611111	5.89317
	pncC	Nicotinamide-nucleotide amidohydrolase	33.23	9.533	104	39	0.375	3.28021
	pnp	Polynucleotide phosphorylase	847.07	25.303	11371	444	0.0390467	8.68072
	potA	Spermidine/putrescine ABC transporter ATPase	47.022	2.248	336	21	0.0625	3.88352
	potB	Spermidine/putrescine ABC transporter permease	37.858	1.176	197	8	0.0406091	3.06622
	poxB	Pyruvate oxidase	4.999	39.159	54	553	10.2407	6.75759
	ppc	Phosphoenolpyruvate carboxylase	96.239	4.131	1604	90	0.0561097	6.01263
	prc	Periplasmic carboxy-terminal protease with specificity for non-polar C-termini	160.206	7.01	2063	118	0.0571983	6.37582
	prfA	Peptide chain release factor 1, RF-1	79.927	3.035	544	27	0.0496324	4.46876
	prfB	Peptide chain release factor 2, RF-2	169.833	8.196	1173	74	0.0630861	5.61686
	prfC	Peptide chain release factor 3, RF-3	103.377	5.359	1033	70	0.0677638	5.46707
	priB	Primosomal protein n	890.056	42.121	1762	109	0.0618615	6.1833
	prmC	Release factor (RF1, RF2) glutamine methyltransferase	64.296	1.605	337	11	0.0326409	3.72966
	proC	Pyrroline-5-carboxylate reductase, proline biosynthesis	17.483	5.861	89	39	0.438202	3.19203
	proK	Proline tRNA(CGG) 1	491.822	3221.78	238	2038	8.56303	8.67278
	proL	Proline tRNA(GGG) 2	45.463	1146.12	22	725	32.9545	7.14327
	proM	Proline tRNA(UGG) 3	411.23	2067.76	199	1308	6.57286	8.03429
	proV	Glycine betaine/proline ABC transporter periplasmic binding protein	437.28	0.809	3306	8	0.00241984	6.61326
	proW	Glycine betaine/proline ABC transporter permease	378.897	1.143	2536	10	0.00394322	6.25732
	proX	Glycine betaine/proline ABC transporter periplasmic binding protein	292.76	2.084	1827	17	0.00930487	5.849
	prpB	2-Methylisocitrate lyase	0.893	14.755	5	108	21.6	4.22058
	prpC	2-Methylcitrate synthase	1.496	23.929	11	230	20.9091	5.42289
	prpD	2-methylcitrate dehydratase	0.767	30.096	7	359	51.2857	6.09431
	prpE	Propionate-CoA ligase	1.434	46.962	17	728	42.8235	7.14783
	psd	Phosphatidylserine decarboxylase, phospholipid biosynthesis	80.955	3.266	493	26	0.0527383	4.3524
	pspA	Phage shock protein A, negative regulator of psp operon	78.489	209.427	330	1151	3.48788	7.87535
	pspB	Positive regulator, with PspC, activates expression of psp operon	39.603	108.201	56	200	3.57143	5.26481
	pspC	Positive regulatory gene, cooperatively with PspB	32.708	112.596	74	333	4.5	6.02784
	pspD	Expressed protein in psp operon	5.017	31.802	7	58	8.28571	3.18157
	pspG	Effector of phage shock response	49.111	95.177	75	190	2.53333	5.21359
	psrO	Novel sRNA, function unknown	296.291	10.494	324	15	0.0462963	3.75053
	pstS	Phosphate ABC transporter periplasmic binding protein	20.482	50.865	134	435	3.24627	6.44693
	pta	Phosphate acetyltransferase, produces acetyl phosphate	353.252	12.768	4762	225	0.0472491	7.49637
	ptrB	Protease II	10.963	2.717	142	46	0.323944	3.61885
	ptsG	Glucose phophotransferase Enzyme IIBC(Glc)	332.552	10.95	2997	129	0.043043	6.806
	ptsP	PTS PEP-protein phosphotransferase Enzyme I (Ntr)	98.856	4.821	1396	89	0.0637536	5.8663
	ptwF	thrW pseudogene, CP4-6 prophage attachment site	110.409	380.083	34	153	4.5	4.83222
	purF	Amidophosphoribosyltransferase, purine synthesis	15.723	4.41	150	55	0.366667	3.819
	putA	Proline dehydrogenase and repressor for the putAP divergon	25.175	6.266	627	204	0.325359	5.83478
	pyrH	Uridylate kinase	183.447	8.383	837	50	0.0597372	5.12368
	qmcA	Multicopy suppressor of ftsH htpX double mutant	18.373	6.497	106	49	0.462264	3.52003
	queA	S-adenosylmethionine:tRNA ribosyltransferase-isomerase	46.354	1.591	312	14	0.0448718	3.69276
	rapA	RNA polymerase-associated, ATP-dependent RNA translocase	26.055	8.165	476	195	0.409664	5.66508
	rarA	DNA-dependent ATPase involved in processing recombination intermediates	73.64	3.713	622	41	0.0659164	4.74754
	ratA	Toxic protein, inhibits 70S ribosome formation	84.063	4.338	252	17	0.0674603	3.51833
	ravA	Hexameric AAA+ MoxR family ATPase, function unknown	68.877	1.464	648	18	0.0277778	4.57156
	rbsA	D-ribose ABC transporter ATPase	840.499	2.102	7955	26	0.00326838	7.86084
	rbsB	D-ribose ABC transporter periplasmic binding protein	1005.43	6.421	5630	47	0.00834813	7.41721
	rbsC	D-ribose ABC transporter permease	762.157	2.394	4627	19	0.00410633	7.10088
	rbsD	D-ribose pyranase	1027.83	12.752	2713	44	0.0162182	6.45623
	rbsK	Ribokinase	513.629	1.44	3002	11	0.00366422	6.48972
	rbsR	Regulatory gene for rbs operon	170.817	0.981	1066	8	0.00750469	5.09972
	rdgB	dITP/XTP pyrophosphatase, synthetic lethal with recA	68.309	1.025	255	5	0.0196078	3.29798
	rdlA	Antisense sRNA RdlA affects LdrA translation	206.617	474.185	87	261	3	5.68495
	rdlB	Antisense sRNA RdlB affects LdrB translation	130.188	689.779	54	374	6.92593	6.1847
	rdlC	Antisense sRNA RdlC affects LdrC translation	81.899	510.174	35	285	8.14286	5.76931
	recA	Multifunctional DNA recombination and repair protein	324.081	16.849	2163	147	0.0679612	6.51403
	recF	Recombination and repair	49.78	2.607	336	23	0.0684524	3.9138
	recG	Junction-specific ATP-dependent DNA helicase	46.926	1.228	614	21	0.034202	4.53972
	recN	Recombination and repair	28.052	1.099	293	15	0.0511945	3.64141
	recO	Conjugational recombination and repair	55.222	1.67	253	10	0.0395257	3.38836
	recQ	DNA helicase involved in recombination, replication, repair	25.737	1.264	296	19	0.0641892	3.72017
	rfbA	Glucose-1-phosphate thymidylyltransferase 1	99.765	0.828	553	6	0.0108499	4.25057
	rfbB	TDP-glucose oxidoreductase-4,6 dehydratase	63.149	1.457	431	13	0.0301624	4.04103
	rfbC	dTDP-4-deoxyrhamnose-3,5-epimerase	78.134	1.745	274	8	0.0291971	3.4403
	rfbD	dTDP-L-rhamnose synthase	60.642	1.758	343	13	0.0379009	3.78159
	rffG	dTDP-glucose dehydratase	128.13	2.507	860	22	0.0255814	4.9399
	rffH	Glucose-1-phosphate thymidylyltransferase	118.708	3.588	658	26	0.0395137	4.66693
	rhlB	ATP-dependent RNA helicase	195.568	10.576	1556	110	0.0706941	6.06358
	rhlE	ATP-dependent RNA helicase, in RNA degradasome	68.544	1.248	588	14	0.0238095	4.41571
	rho	Transcription termination factor Rho	298.032	8.405	2360	87	0.0368644	6.42225
	ribE	Lumazine (6,7-dimethyl-8-ribityllumazine) synthase	168.578	4.91	499	19	0.0380762	4.28354
	rihA	Ribonucleoside hydrolase, pyrimidine specific	86.189	1.17	507	9	0.0177515	4.18061
	rimK	Ribosomal protein S6 modification, C-terminal glutmate addition	55.33	2.831	314	21	0.066879	3.81365
	rimM	Ribosome maturation factor	1956.96	86.472	6752	390	0.0577607	8.07197
	rimP	Factor required for maturation of 30S ribosomal subunits	509.321	10.48	1450	39	0.0268966	5.66665
	rlmH	23S rRNA m(3)Psi1915 pseudouridine methyltransferase	89.079	4.422	262	17	0.0648855	3.55863
	rlmI	23S rRNA m(5)C1962 methyltransferase, SAM-dependent	27.388	7.052	205	69	0.336585	4.20875
	rluA	23S rRNA pseudouridine(746), tRNA pseudouridine(32) synthase	30.136	9.406	125	51	0.408	3.6461
	rluB	23S rRNA pseudouridine(2605) synthase	127.15	4.586	700	33	0.0471429	4.79901
	rluC	23S rRNA pseudouridine(955,2504,2580) synthase	54.697	2.663	330	21	0.0636364	3.86485
	rmf	Ribosome Modulation Factor RMF	89.031	7889.71	94	10889	115.84	11.0772
	rmuC	DNA recombination protein	123.128	1.79	1105	21	0.0190045	5.23458
	rne	RNase E	205.966	6.457	4124	169	0.0409796	7.24454
	rng	Endoribonuclease G involved in 16S rRNA processing	116.687	5.962	1078	72	0.0667904	5.52107
	rnhB	RNase HII	131.133	2.855	492	14	0.0284553	4.20689
	rnpA	RNase P, C5 protein component	267.85	4.396	606	13	0.0214521	4.44077
	rnr	Exoribonuclease R, RNase R	28.67	0.897	440	18	0.0409091	4.13083
	rof	anti-Rho (termination factor)	107.951	35.324	173	74	0.427746	4.19294
	roxA	50S ribosomal protein L16 Arg81 hydroxylase	72.61	21.698	512	200	0.390625	5.72258
	rplA	50S ribosomal subunit protein L1	3081.72	118.445	13654	686	0.0502417	9.02889
	rplB	50S ribosomal subunit protein L2	3159.73	110.619	16323	747	0.0457636	9.25202
	rplC	50S ribosomal subunit protein L3	4621.78	123.658	18299	640	0.0349746	9.33188
	rplD	50S ribosomal subunit protein L4	3674.97	95.613	13996	476	0.0340097	8.93888
	rplE	50S ribosomal subunit protein L5	7575.24	328.885	25708	1459	0.0567528	9.98723
	rplF	50S ribosomal subunit protein L6	4000.92	169.368	13427	743	0.0553363	9.04207
	rplJ	50S ribosomal subunit protein L10	4520.19	119.037	14147	487	0.0344243	8.95763
	rplK	50S ribosomal subunit protein L11	2100.07	71.503	5662	252	0.0445072	7.72343
	rplL	50S ribosomal subunit protein L7/L12	5826.1	156.98	13401	472	0.0352213	8.88624
	rplM	50S ribosomal subunit protein L13	1494.38	53.06	4029	187	0.0464135	7.25169
	rplO	50S ribosomal subunit protein L15	4605.67	211.551	12591	756	0.0600429	8.98323
	rplP	50S ribosomal subunit protein L16	5295.84	174.444	13679	589	0.0430587	8.97728
	rplQ	50S ribosomal subunit protein L17	3435.98	87.807	8292	277	0.0334057	8.18328
	rplR	50S ribosomal subunit protein L18	6396.23	332.855	14230	968	0.0680253	9.21462
	rplS	50S ribosomal subunit protein L19	2209.38	115.08	4832	329	0.0680877	7.66315
	rplU	50S ribosomal subunit protein L21	1828.85	93.245	3586	239	0.0666481	7.22661
	rplV	50S ribosomal subunit protein L22	4514.11	202.876	9447	555	0.0587488	8.5611
	rplW	50S ribosomal subunit protein L23	3320.49	65.483	6323	163	0.0257789	7.73364
	rplX	50S ribosomal subunit protein L24	5165.05	251.567	10225	651	0.0636675	8.70924
	rplY	50S ribosomal subunit protein L25	496.34	10.251	889	24	0.0269966	4.99477
	rpmC	50S ribosomal subunit protein L29	2860.83	121.092	3452	191	0.0553302	7.09507
	rpmD	50S ribosomal subunit protein L30	5675.24	231.279	6420	342	0.053271	7.96767
	rpmF	50S ribosomal subunit protein L32	1196.14	33.58	1308	48	0.0366972	5.59419
	rpmG	50S ribosomal subunit protein L33	1222.75	49.27	1291	68	0.0526723	5.68453
	rpmH	50S ribosomal subunit protein L34	1046.12	27.626	927	32	0.03452	5.10329
	rpmJ	50S ribosomal subunit protein X (L36)	1980.15	64.504	1456	62	0.0425824	5.7848
	rpoA	RNA polymerase, alpha subunit	5553.9	151.112	34555	1229	0.0355665	10.2515
	rppH	RNA pyrophosphohydrolase, destabilizes primary transcripts	155.223	7.106	518	31	0.0598456	4.46041
	rprA	Positive regulatory antisense sRNA for rpoS translation	72.054	1984.36	48	1728	36	8.41423
	rpsA	30S ribosomal subunit protein S1	2681.83	91.185	28214	1254	0.044446	10.0295
	rpsB	30S ribosomal subunit protein S2	2498.34	83.498	11399	498	0.043688	8.72017
	rpsC	30S ribosomal subunit protein S3	6031.79	211.199	26611	1218	0.0457705	9.95543
	rpsD	30S ribosomal subunit protein S4	5610.16	121.334	21895	619	0.0282713	9.53472
	rpsE	30S ribosomal subunit protein S5	5457.72	257.701	17287	1067	0.0617227	9.45117
	rpsF	30S ribosomal subunit protein S6	1231.57	34.427	3065	112	0.0365416	6.78934
	rpsG	30S ribosomal subunit protein S7, mutated stop codon	3042.41	117.217	10325	520	0.0503632	8.62819
	rpsH	30S ribosomal subunit protein S8	5503.57	241.903	13593	781	0.057456	9.07498
	rpsI	30S ribosomal subunit protein S9	1823.19	62.566	4503	202	0.044859	7.39888
	rpsJ	30S ribosomal subunit protein S10	5733.38	175.566	11242	450	0.0400285	8.67201
	rpsK	30S ribosomal subunit protein S11	4859.25	106.12	11910	340	0.0285474	8.66252
	rpsL	30S ribosomal subunit protein S12	2348.6	116.532	5535	359	0.06486	7.83613
	rpsM	30S ribosomal subunit protein S13	4955.87	168.098	11119	493	0.0443385	8.68942
	rpsN	30S ribosomal subunit protein S14	6203.56	303.121	11930	762	0.0638726	8.93244
	rpsO	30S ribosomal subunit protein S15	2366.75	82.503	4016	183	0.0455677	7.24087
	rpsP	30S ribosomal subunit protein S16	1524.73	62.574	2386	128	0.0536463	6.5579
	rpsR	30S ribosomal subunit protein S18	732.785	14.949	1050	28	0.0266667	5.21999
	rpsS	30S ribosomal subunit protein S19	4182.15	143.977	7333	330	0.045002	8.09732
	rpsT	30S ribosomal subunit protein S20	1288.62	60.402	2138	131	0.0612722	6.45371
	rrfA	5S rRNA of rrnA operon	55293.9	85598.6	41700	84385	2.02362	14.1292
	rrfB	5S rRNA of rrnB operon	54112.4	85601.6	40809	84388	2.06788	14.1273
	rrfC	5S rRNA of rrnC operon	36259.2	71412.5	27345	70400	2.57451	13.8474
	rrfD	5S rRNA of rrnD operon	36748.5	71713.7	27714	70697	2.55095	13.8542
	rrfE	5S rRNA of rrnE operon	54755.5	85205	41294	83997	2.03412	14.1221
	rrfG	5S rRNA of rrnG operon	37070.8	71668.1	27957	70652	2.52717	13.854
	rrfH	5S rRNA of rrnH operon	36425	69539.9	27470	68554	2.4956	13.8114
	rrlA	23S rRNA of rrnA operon	15945.8	30060.3	291119	717392	2.46426	17.2001
	rrlB	23S rRNA of rrnB operon	15597.2	30230.3	284656	721202	2.53359	17.2056
	rrlC	23S rRNA of rrnC operon	17294.2	32314	315627	770912	2.44248	17.3046
	rrlD	23S rRNA of rrnD operon	16033.7	30081.1	292622	717643	2.45246	17.201
	rrlE	23S rRNA of rrnE operon	15827.5	30178	288859	719953	2.4924	17.2044
	rrlG	23S rRNA of rrnG operon	16158.6	31166.2	294902	743530	2.52128	17.25
	rrlH	23S rRNA of rrnH operon	15666	29456.8	285912	702747	2.45791	17.1706
	rrsA	16S rRNA of rrnA operon	7557.95	13105.9	73243	166023	2.26674	15.0955
	rrsB	16S rRNA of rrnB operon	7485.71	13154.3	72543	166636	2.29707	15.0997
	rrsC	16S rRNA of rrnC operon	7998.77	14421	77515	182683	2.35674	15.2302
	rrsD	16S rRNA of rrnD operon	7656.39	13524.6	74197	171327	2.30908	15.1393
	rrsE	16S rRNA of rrnE operon	7522.86	13105.1	72903	166013	2.27718	15.095
	rrsG	16S rRNA of rrnG operon	6784.95	12853.4	65752	162824	2.47634	15.0602
	rrsH	16S rRNA of rrnH operon	7491.18	13055.6	72596	165386	2.27817	15.0895
	rseB	Binds the periplasmic domain of anti-RpoE sigma factor RseA	422.987	19.334	2544	152	0.0597484	6.69064
	rseC	SoxR iron-sulfur cluster reduction factor component	202.877	4.311	612	17	0.0277778	4.49468
	rseP	Inner membrane zinc RIP metalloprotease	257.319	9.537	2188	106	0.0484461	6.39897
	rsmB	16S rRNA m(5)C967 methyltransferase, SAM-dependent	56.987	2.925	462	31	0.0670996	4.34319
	rsmJ	16S rRNA m(2)G1516 methyltransferase, SAM-dependent	34.233	8.729	162	54	0.333333	3.84457
	rspR	Transcriptional repressor for rspAB	53.04	2.126	229	12	0.0524017	3.31907
	rssA	Predicted phospholipase, patatin-like family, function unknown	59.714	2.687	340	20	0.0588235	3.88064
	rsxD	SoxR iron-sulfur cluster reduction factor component	30.351	1.034	202	9	0.0445545	3.11709
	rttR	rtT sRNA, processed from tyrT transcript	211.228	2.847	227	4	0.0176211	3.13926
	ruvC	RuvC endonuclease, Holliday structure resolvase	131.38	2.565	431	11	0.025522	4.01374
	rybB	sRNA effector of ompC and ompW mRNA instability	674.745	1385.21	335	899	2.68358	7.53152
	rydB	Novel sRNA, function unknown	35.1	254.192	15	142	9.46667	4.68211
	ryeA	Novel sRNA, function unknown	412.176	9302.98	645	19030	29.5039	11.8887
	ryhB	Regulatory sRNA mediating positive Fur regulon response	70.72	497.723	40	368	9.2	6.15225
	ryjA	Novel sRNA, function unknown	9.093	1332.9	8	1533	191.625	8.23503
	sapA	Antimicrobial peptide ABC transporter periplasmic binding protein	18.486	4.072	191	55	0.287958	3.95894
	sapB	Antimicrobial peptide ABC transporter permease	20.425	5.292	124	42	0.33871	3.45401
	sbcD	DNA hairpin dsDNA 3'-exonuclease SbcCD, Mn(2+), ATP-dependent	12.566	3.137	95	31	0.326316	3.01533
	sdiA	Quorum-sensing ftsQAZ-P2, acrABCDE transcriptional activator	58.102	0.842	264	5	0.0189394	3.33903
	sdsR	Stationary phase sRNA, mutS regulator	148.599	36.216	113	36	0.318584	3.25789
	secA	Preprotein translocase secAYEG receptor/ATPase subunit	271.961	12.685	4625	282	0.060973	7.55221
	secD	SecDFyajC inner membrane secretion protein complex subunit	186.93	6.982	2171	106	0.0488254	6.39059
	secF	SecDFyajC inner membrane secretion protein complex subunit	225.419	5.51	1377	44	0.0319535	5.6319
	secG	SecYEG inner membrane translocon secA-interacting subunit	1382.85	51.907	2894	142	0.049067	6.79988
	secM	Secretion monitor controlling secA expression	191.997	10.203	619	43	0.0694669	4.76104
	secY	SecYEG inner membrane translocon core subunit	4965.66	211.832	41568	2318	0.055764	10.6724
	selA	Selenocysteine synthase	62.985	2.623	551	30	0.0544465	4.51429
	selC	Selenocysteyl tRNA(UCA) (converted from serine tRNA)	509.181	1755.41	304	1370	4.50658	8.11625
	serT	Serine tRNA(UGA) 1	191.666	384.543	106	278	2.62264	5.79155
	serU	Serine tRNA(CGA) 2	91.935	142.013	52	105	2.01923	4.30647
	serV	Serine tRNA(GCU) 3	1379.03	4087.63	806	3123	3.87469	9.32093
	serW	Serine tRNA(GGA) 5	233.254	929.542	129	672	5.2093	7.06622
	serX	Serine tRNA(GGA) 5	320.046	825.799	177	597	3.37288	6.91382
	sfsA	Sugar fermentation stimulation protein A	66.582	17.266	295	100	0.338983	4.76059
	sibB	Antisense sRNA regulator of toxic IbsB protein	835.375	263.142	714	294	0.411765	6.26777
	sixA	Phosphohistidine phosphatase affecting ArcB H-D phosphorelay	147.66	47.839	451	191	0.423503	5.62071
	slp	Outer membrane lipoprotein, stationary phase inducible	3.929	54.1	14	252	18	5.56524
	slt	Soluble lytic murein transglycosylase Slt70, major autolysin, periplasmic	22.661	5.339	276	85	0.307971	4.56933
	slyB	Novel verified lipoprotein, function unknown	327.078	107.16	962	412	0.428274	6.74667
	smtA	Putative methyltransferase, SAM-dependent, Hns-regulated	71.867	2.323	355	15	0.0422535	3.85093
	sodB	Superoxide dismutase, Fe	301.561	7.111	1103	34	0.030825	5.31698
	sodC	Superoxide dismutase, Cu, Zn, periplasmic	22.862	49.437	75	212	2.82667	5.37234
	sokB	Antisense sRNA blocking mokB, and hence hokB, translation	196.057	1786.76	69	822	11.913	7.33973
	speB	Agmatinase	42.155	13.613	244	103	0.422131	4.70014
	speD	S-adenosylmethionine decarboxylase, spermidine biosynthesis	100.675	4.287	503	28	0.055666	4.39648
	spoT	ppGpp 3'-pyrophosphohydrolase and ppGpp synthase II	171.191	6.06	2269	105	0.0462759	6.43507
	spy	Periplasmic ATP-independent protein refolding chaperone	5.566	15.278	17	61	3.58824	3.33201
	srlD	Sorbitol-6-phosphate dehydrogenase	60.588	0.78	297	5	0.016835	3.47917
	srlE	Sorbitol-specific enzyme IIB component of PTS	39.946	0.254	241	2	0.00829876	3.16807
	srlQ	D-arabinose 5-phosphate isomerase	50.404	2.142	306	17	0.0555556	3.72173
	srlR	srl operon transcriptional repressor, sorbitol-inducible	45.228	0.472	220	3	0.0136364	3.07975
	sseA	3-mercaptopyruvate sulfurtransferase	54.544	15.108	290	105	0.362069	4.80057
	sseB	Enhances serine sensitivity (inhibits homoserine deHase) on lactate	60.002	1.723	293	11	0.0375427	3.57139
	sslE	Putative secreted and surface-associated lipoprotein mucinase	10.706	0.4	307	15	0.0488599	3.69187
	ssrA	tmRNA, 10Sa RNA	17859	52088.6	40742	155334	3.81263	14.9646
	ssrS	6S sRNA inhibits RNA polymerase promoter binding	31405.6	229285	36119	344702	9.54351	16.0832
	sufA	Scaffold protein for assembly of iron-sulfur clusters	9.487	24.741	22	75	3.40909	3.69121
	sufB	SufBCD Fe-S assembly scaffold, FADH2-dependent	15.185	29.286	142	358	2.52113	6.17541
	sufC	SufBCD Fe-S cluster assembly scaffold protein, ATP-binding protein	14.272	22.65	67	139	2.07463	4.7487
	suhB	Inositol-1-monophosphatase	96.382	3.936	487	26	0.0533881	4.3394
	symR	sRNA destabilizing divergent and overlapping symE mRNA	1134.5	2287.5	549	1447	2.6357	8.22786
	talA	Transaldolase A	8.868	64.767	53	506	9.54717	6.62727
	tam	Trans-aconitate 2-methyltransferase, SAM-dependent	2.725	19.245	13	120	9.23077	4.41183
	tamB	Translocation and assembly module for autotransporter export	44.831	1.932	1065	60	0.056338	5.43875
	tatB	Protein translocase, Sec-independent	221.718	7.785	719	33	0.0458971	4.82807
	tatC	Protein translocase, Sec-independent	166.082	2.193	811	14	0.0172626	4.80288
	tatD	Quality control of Tat-exported FeS proteins	52.43	0.777	258	5	0.0193798	3.31181
	tcdA	tRNA threonylcarbamoyladenosine dehydratase	44.561	2.263	226	15	0.0663717	3.36649
	tdcA	Transcriptional activator of tdc operon	71.68	0.13	423	1	0.00236407	3.84903
	tdcB	L-threonine dehydratase, catabolic, PLP-dependent	130.831	0.246	814	2	0.002457	4.70163
	tdcC	Serine/threonine:H+ symport permease	103.571	0.183	867	2	0.00230681	4.7841
	tdcD	Propionate kinase, anaerobic	45.406	0.101	345	1	0.00289855	3.59235
	tesB	Acyl-CoA thioesterase 2	24.025	8.341	130	59	0.453846	3.8171
	tff	Novel sRNA, function unknown	1635.65	76.974	1398	86	0.0615165	5.85402
	tgt	tRNA-guanine transglycosylase	149.668	5.719	1061	53	0.0499529	5.39243
	thiI	tRNA s(4)U8 sulfurtransferase, activated by IscS	73.026	2.016	665	24	0.0360902	4.65978
	thrS	Threonine--tRNA ligase, autogenously regulated	518.848	24.042	6290	381	0.0605723	7.99001
	thrT	Threonine tRNA(GGU) 3	270.084	2935.83	129	1833	14.2093	8.50899
	thrU	Threonine tRNA(UGU) 4	642.757	2032.5	307	1269	4.13355	8.00865
	thrV	Threonine tRNA(GGU) 1 in rrnD	663.694	1484.73	317	927	2.92429	7.57017
	thrW	Threonine tRNA(CGU) 2	184.243	735.16	88	459	5.21591	6.50144
	thyA	Thymidylate synthase	42.432	2.144	212	14	0.0660377	3.27908
	tig	Trigger factor, protein folding chaperone	592.256	27.925	4835	298	0.0616339	7.62033
	tktA	Transketolase A	305.457	8.555	3824	140	0.0366109	7.10387
	tktB	Transketolase B	6.908	82.973	87	1366	15.7011	8.07912
	tmcA	Elongator methionine tRNA (ac4C34) acetyltransferase	30.545	1.389	387	23	0.0594315	4.05954
	topB	Topoisomerase III	117.596	3.723	1450	60	0.0413793	5.77065
	treB	Trehalose permease PTS EIIBC component	505.22	1.712	4515	20	0.00442968	7.06931
	treC	Trehalose-6-phosphate hydrolase, osmoprotectant	381.655	0.441	3972	6	0.00151057	6.86208
	trmD	tRNA m(1)G37 methyltransferase, SAM-dependent	1381.72	63.716	6669	402	0.0602789	8.07189
	trmH	tRNA mG18 2'-O-methyltransferase, SAM-dependent	102.851	2.47	446	14	0.0313901	4.0937
	trpD	Anthranilate synthase component II, bifunctional	3.988	9.381	40	123	3.075	4.51332
	truA	tRNA pseudouridine(38-40) synthase	87.29	20.063	446	134	0.300448	5.25665
	truB	tRNA pseudouridine(55) synthase	273.786	7.6	1626	59	0.0362854	5.89473
	truD	tRNA(Glu) pseudouridine(13) synthase	105.322	5.217	695	45	0.0647482	4.89489
	tsaB	tRNA(NNU) t(6)A37 threonylcarbamoyladenosine modification	57.841	2.274	253	13	0.0513834	3.4466
	tsaD	tRNA(NNU) t(6)A37 threonylcarbamoyladenosine modification	42.84	9.964	273	83	0.304029	4.54102
	tsf	Translation elongation factor EF-Ts	1804.28	85.722	9661	600	0.0621054	8.61684
	tsx	Outer membrane channel for nucleosides	1392.34	8.115	7744	59	0.0076188	7.86347
	tusD	mnm(5)-s(2)U34-tRNA 2-thiolation step sulfurtransferase	90.866	2.202	221	7	0.0316742	3.17357
	typA	GTPase, regulatory, ribosome-associated	364.299	19.42	4176	291	0.0696839	7.46471
	tyrB	Tyrosine aminotransferase	46.776	1.325	351	13	0.037037	3.80747
	tyrU	Tyrosine tRNA(GUA) 2	215.279	343.696	115	240	2.08696	5.59097
	tyrV	Tyrosine tRNA(GUA) 1	101.087	176.144	54	123	2.27778	4.54418
	ubiB	Regulator of octaprenylphenol hydroxylation, ubiquinone synthesis	144.962	3.338	1495	45	0.0301003	5.73267
	ubiD	3-octaprenyl-4-hydroxybenzoate carboxylyase	171.367	8.962	1609	110	0.0683654	6.09641
	ubiE	Ubiquinone/menaquinone biosynthesis methyltransferase	206.265	8.856	980	55	0.0561224	5.32118
	ubiI	2-octaprenylphenol hydroxylase, ubiquinone biosynthesis	72.086	1.315	545	13	0.0238532	4.31472
	ubiJ	Aerobic ubiquinone synthesis protein, SCP2 family protein	217.935	10.043	830	50	0.060241	5.11505
	ucpA	Furfural resistance, predicted oxidoreductase, COG1028 family	269.016	6.609	1339	43	0.0321135	5.59421
	udp	Uridine phosphorylase	716.244	17.891	3430	112	0.0326531	6.91896
	uhpA	Response regulator of two component system required for uhpT transcription	32.847	10.092	122	49	0.401639	3.59289
	uhpT	Hexose phosphate permease	3.544	8.045	31	92	2.96774	4.04576
	umpH	UMP phosphatase	93.189	4.041	441	25	0.0566893	4.22257
	ushA	UDP-glucose hydrolase, 5'-nucleotidase, CDP-alcohol hydrolase	18.963	4.492	197	61	0.309645	4.07062
	uspB	Universal stress protein B, confers ethanol resistance in stationary phase	16.575	91.294	35	252	7.2	5.58555
	uspE	Stress-induced protein	115.951	41.471	693	324	0.467532	6.36202
	uvrA	Excision nuclease subunit A	55.576	12.332	986	286	0.290061	6.3854
	uxaB	D-altronate oxidoreductase, NAD-dependent	24.109	0.671	220	8	0.0363636	3.19019
	valV	Valine tRNA(GAC) 2B	314.105	1097.11	152	694	4.56579	7.11946
	valW	Valine tRNA(GAC) 2A	194.249	649.731	94	411	4.37234	6.34488
	viaA	Stimulator of RavA ATPase activity, VWA domain protein	69.587	1.593	635	19	0.0299213	4.55803
	waaB	Lipopolysaccharide 1,6-galactosyltransferase	42.137	0.789	286	7	0.0244755	3.47131
	waaC	LPS heptosyltransferase I	54.366	1.141	328	9	0.027439	3.66571
	waaF	ADP-heptose:LPS heptosyltransferase II	107.599	5.232	708	45	0.0635593	4.91369
	waaG	UDP-glucose:(heptosyl)LPS alpha-1,3-glucosyltransferase	38.896	1.298	275	12	0.0436364	3.51886
	waaL	LPS core biosynthesis	31.192	0.193	247	2	0.00809717	3.19805
	waaO	Lipopolysaccharide 1,3-glucosyltransferase	43.68	0.358	280	3	0.0107143	3.37075
	waaQ	Glycosyltransferase needed for heptose region of LPS core	39.203	1.764	255	15	0.0588235	3.4931
	wbbH	O-antigen polymerase	126.259	1.147	926	11	0.011879	4.94279
	wbbI	d-Galf:alpha-d-Glc beta-1,6-galactofuranosyltransferase	121.462	1.348	758	11	0.0145119	4.69305
	wbbJ	Predicted lipopolysaccharide biosynthesis O-acetyl transferase	117.926	1.03	438	5	0.0114155	3.94984
	wbbK	Involved in lipopolysaccharide biosynthesis	62.567	0.109	440	1	0.00227273	3.89896
	wbbL	Pseudogene reconstruction, rhamnosyl transferase	83.841	0.546	235	2	0.00851064	3.13737
	wecA	UDP-GlcNAc:undecaprenylphosphate GlcNAc-1-P transferase	128.564	2.977	892	27	0.0302691	5.02176
	wecB	UDP-GlcNAc-2-epimerase	122.118	4.197	868	39	0.0449309	5.08134
	wecC	UDP-ManNAcA dehydrogenase	123.717	3.18	982	33	0.0336049	5.17629
	wecD	TDP-fucosamine acetyltransferase	117.63	3.066	499	17	0.0340681	4.25963
	wecE	Lipid III biosynthesis	91.87	4.843	653	45	0.0689127	4.83226
	wecF	TDP-Fuc4NAc:Lipid II transferase	76.466	3.156	519	28	0.0539499	4.42951
	wecG	UDP-ManNAcA transferase	42.947	1.807	200	11	0.055	3.15157
	wrbA	NAD(P)H:quinone oxidoreductase, type IV NQO	31.984	62.596	120	307	2.55833	5.94344
	wzxB	Predicted polisoprenol-linked O-antigen translocating flippase	83.639	0.585	656	6	0.00914634	4.46395
	wzxE	O-antigen translocating flippase	85.983	2.822	676	29	0.0428994	4.72489
	wzyE	Wzy protein involved in ECA polysaccharide chain elongation	36.928	1.35	314	15	0.0477707	3.71636
	wzzE	Enterobacterial common antigen ECA chain length determination	130.092	4.65	856	40	0.046729	5.07364
	xerC	Tyrosine recombinase XerCD, resolves chromosome dimers	139.074	2.85	784	21	0.0267857	4.82248
	yaaJ	Putative transporter, sodium:alanine (SAF) symporter family	42.699	0.766	384	9	0.0234375	3.84966
	yacL	UPF0231 family protein, function unknown	57.861	16.431	132	49	0.371212	3.63599
	yadE	Polysaccharide deacetylase-like protein, function unknown	28.978	0.594	224	6	0.0267857	3.16729
	yaeH	Function unknown, UPF0325 family	42.35	11.638	103	37	0.359223	3.22499
	yafV	Predicted C-N hydrolase family amidase, NAD(P)-binding, function unknown	34.259	9.946	166	63	0.379518	4.00723
	yahK	Aldehyde reductase, NADPH-dependent, Zn-containing	3.94	16.578	26	143	5.5	4.71431
	ybaT	Predicted amino acid transporter	4.553	40.481	37	430	11.6216	6.38047
	ybaY	Novel verified lipoprotein, function unknown	16.939	40.363	61	190	3.11475	5.19562
	ybdK	Weak gamma-glutamyl:cysteine ligase activity	1.849	10.117	13	93	7.15385	4.00208
	ybeL	DUF1451 family protein	20.096	43.852	61	174	2.85246	5.06653
	ybgE	Putative inner membrane protein, in cydABX-ybgE operon	125.022	4.968	231	12	0.0519481	3.32846
	ybgI	GTP cyclohydrolase-like radiation resistance protein	57.103	21.106	267	129	0.483146	4.98243
	ybgS	Putative secreted protein, function unknown	1.671	63.579	4	199	49.75	5.19139
	ybhF	Putative ABC transporter ATPase	30.413	1.261	332	18	0.0542169	3.8246
	ybhR	Putative ABC transporter permease	38.235	0.44	266	4	0.0150376	3.32831
	ybiT	ABC-F family putative regulatory ATPase, function unknown	71.818	3.897	719	51	0.0709318	4.97809
	ybjN	Multicopy suppressor of coaA(Ts)	71.72	3.062	215	12	0.055814	3.25121
	ycaO	Ribosomal protein S12 methylthiotransferase accessory factor	54.485	1.382	603	20	0.0331675	4.50881
	ycbJ	Protein kinase-like domain protein, function unknown	54.998	2.587	309	19	0.0614887	3.76486
	ycbK	Periplasmic M15A family non-protease, function unknown	161.438	6.652	557	30	0.05386	4.52573
	ycbL	Glyoxalase II homolog, function unknown	132.108	6.199	538	33	0.0613383	4.52095
	yccA	Modulator of FtsH protease, inner membrane protein	172.861	46.846	717	254	0.354254	6.11691
	yccJ	Uncharacterized protein	41.176	75.278	59	141	2.38983	4.75484
	ycdZ	DUF1097 family inner membrane protein	330.851	4.701	1023	19	0.0185728	5.12637
	yceB	DUF1439 family verified lipoprotein	27.229	8.245	96	38	0.395833	3.20875
	yceD	DUF177 family protein	1362.57	58.298	4470	250	0.0559284	7.46833
	yceH	UPF0502 family protein	36.096	8.641	147	46	0.312925	3.63984
	yceQ	Function unknown	183.904	8.722	371	23	0.0619946	4.01562
	ycfJ	Putative periplasmic protein, UmoD homolog	44.2	72.134	150	320	2.13333	6.02299
	ycgB	SpoVR family stationary phase protein, function unknown	2.18	22.789	21	287	13.6667	5.76811
	ychH	DUF2583 family putative inner membrane stress-induced protein	82.696	183.243	145	420	2.89655	6.40273
	yciO	Predicted RNA binding protein	38.691	12.545	151	64	0.423841	3.97543
	ycjX	Predicted DUF463 family P-loop NTPase, heat-inducible	13.544	24.206	119	278	2.33613	5.8021
	ydaN	Zn(II) transporter	17.303	5.69	107	46	0.429907	3.45911
	ydcJ	Putative metalloenzyme	1.776	15.669	15	173	11.5333	4.98974
	ydcK	Function unknown	2.92	6.204	18	50	2.77778	3.01532
	ydcS	Putative ABC transporter periplasmic binding protein	3.193	8.816	23	83	3.6087	3.85629
	ydcV	Putative ABC transporter permease	1.001	10.412	5	68	13.6	3.444
	ydgH	DUF1471 family periplasmic tri-domain protein, function unknown	46.81	2.19	278	17	0.0611511	3.62046
	ydgJ	Putative oxidoreductase	26.443	7.367	173	63	0.364162	4.029
	ydhF	Predicted aldo/keto NAD(P) oxidoreductase, function unknown	36.897	8.142	208	60	0.288462	4.08781
	ydhQ	Autotransporter adhesin-related protein, function unknown	45.824	17.334	362	179	0.494475	5.46409
	ydhR	Predicted monooxygenase, function unknown	155.479	2.785	299	7	0.0234114	3.52329
	ydjN	Predicted symporter, function unknown	32.578	7.958	285	91	0.319298	4.65129
	yeaG	Protein kinase, function unknown	4.523	79.578	55	1265	23	7.9627
	yeaH	UPF0229 family protein, function unknown	2.107	14.979	17	158	9.29412	4.85234
	yeaJ	Predicted membrane-anchored diguanylate cyclase	9.711	2.939	91	36	0.395604	3.12545
	yeaP	Diguanylate cyclase	30.707	1.424	198	12	0.0606061	3.16339
	yeaQ	UPF0410 family protein, function unknown	31.313	47.908	49	98	2	4.19654
	yebK	Function unknown	58.709	1.259	321	9	0.0280374	3.64074
	yebO	Predicted inner membrane protein, function unknown	109.947	3.804	199	9	0.0452261	3.10056
	yebZ	Inner membrane protein, function unknown	76.188	1.813	418	13	0.0311005	4.00584
	yedI	Function unknown	33.8	9.945	195	75	0.384615	4.26494
	yedP	Predicted mannosyl-3-phosphoglycerate phosphatase	3.51	23.719	18	159	8.83333	4.86384
	yeeN	UPF0082 family protein, function unknown	49.045	0.34	221	2	0.00904977	3.06274
	yeeY	Putative LysR family transcriptional regulator	22.071	4.843	129	37	0.286822	3.36755
	yegE	Predicted diguanylate cyclase, dual domain protein	9.16	2.165	191	59	0.308901	4.02203
	yegP	UPF0339 family protein	3.823	33.264	8	91	11.375	3.94877
	yegS	Phosphatidylglycerol kinase, metal-dependent	5.304	17.988	30	133	4.43333	4.6108
	yehS	DUF1456 family protein, function unknown	73.985	1.551	219	6	0.0273973	3.14118
	yehT	Stationary phase response regulator inducing yjiY	72.709	0.507	329	3	0.00911854	3.5676
	yehU	Stationary phase sensor kinase regulating yjiY	47.566	0.505	504	7	0.0138889	4.14844
	yejA	Microcin C ABC transporter periplasmic binding protein	16.219	0.805	185	12	0.0648649	3.09164
	yejF	Microcin C ABC transporter ATPase	74.556	2.679	745	35	0.0469799	4.88367
	yejG	YejG family prototype, function unknown	225.073	7.057	488	20	0.0409836	4.27065
	yejM	Essential inner membrane DUF3413 domain protein	61.443	3.249	680	47	0.0691176	4.88985
	yfbS	Putative transporter, function unknown	69.88	1.328	805	20	0.0248447	4.84517
	yfcA	TauE/TSUP family inner membrane protein	65.023	1.202	331	8	0.0241692	3.65963
	yfcC	Putative inner membrane transporter, C4-dicarboxylate anaerobic carrier family, function unknown	33.791	0.24	323	3	0.00928793	3.54504
	yfeC	Predicted DNA-binding protein, DUF1323 family	112.998	2.117	245	6	0.0244898	3.27138
	yfeD	Predicted DNA-binding protein, DUF1323 family	110.938	1.858	274	6	0.0218978	3.40232
	yfeH	Predicted inorganic ion transporter	17.202	5.239	108	43	0.398148	3.39638
	yfeW	Penicillin binding protein PBP4B	42.554	0.373	349	4	0.0114613	3.65662
	yfeX	Porphyrinogen oxidase, cytoplasmic	170.611	6.627	965	49	0.0507772	5.26573
	yfeY	RpoE-regulated lipoprotein, function unknown	82.046	4.015	297	19	0.0639731	3.72366
	yfgM	Ancillary SecYEG translocon subunit	240.088	12.349	937	63	0.0672359	5.32692
	yfjD	Inner membrane protein, UPF0053 family, function unknown	32.516	1.23	263	13	0.0494297	3.48858
	yfjL	DUF4297/DUF1837 protein, predicted polymorphic toxin	22.436	0.828	228	11	0.0482456	3.29361
	ygaM	Ribosome-binding protein, function unknown	7.233	73.035	15	198	13.2	5.19794
	ygaU	BON-LysM protein, function unknown	18.387	62.486	52	231	4.44231	5.47313
	ygaZ	Probable L-valine exporter, norvaline resistance	52.608	1.32	244	8	0.0327869	3.30756
	ygcN	Predicted oxidoreductase with FAD/NAD(P)-binding domain	44.158	0.67	353	7	0.01983	3.71914
	ygdH	Function unknown, UPF0717 family	105.03	3.924	901	44	0.0488346	5.15802
	ygfZ	Iron-sulfur cluster repair protein	76.397	17.124	471	138	0.292994	5.31324
	yggW	HemN family predicted oxidoreductase, function unknown	50.801	1.285	363	12	0.0330579	3.83006
	yghA	Predicted oxidoreductase, COG1028 family	8.271	25.445	46	185	4.02174	5.1363
	yghX	Pseudogene reconstruction, S9 peptidase family	1.713	9.756	9	67	7.44444	3.44121
	ygiM	SH3 domain protein, function unknown	116.585	4.9	455	25	0.0549451	4.25549
	ygiN	Quinol monooxygenase	134.872	36.325	267	94	0.35206	4.64901
	ygiQ	Radical SAM superfamily protein, function unknown	31.537	1.151	440	21	0.0477273	4.16955
	ygiW	Hydrogen peroxide and cadmium resistance periplasmic protein	17.005	67.832	42	219	5.21429	5.38308
	ygjR	Predicted oxidoreductase, function unknown	33.21	8.14	206	66	0.320388	4.16929
	yhaM	Predicted L-serine dehydratase alpha chain	62.385	0.371	514	4	0.0077821	4.13502
	yhaO	Putative amino acid:H+ symport permease, function unknown	60.088	0.274	503	3	0.00596421	4.09514
	yhbP	Function unknown, UPF0306 family	37.271	11.789	104	43	0.413462	3.37556
	yhbS	GNAT family putative N-acetyltransferase	219.736	10.144	696	42	0.0603448	4.87098
	yhbT	COG3154 family predicted lipid carrier protein	237.618	9.274	784	40	0.0510204	4.97923
	yhbU	U32 peptidase family protein, function unknown,	55.915	0.489	350	4	0.0114286	3.66011
	yhbV	U32 peptidase family protein, function unknown,	65.711	0.692	363	5	0.0137741	3.72065
	yhdE	dTTP/UTP pyrophosphatase	110.633	5.738	413	28	0.0677966	4.19281
	yhdP	DUF3971-AsmA2 domains protein	43.956	1.857	1050	58	0.0552381	5.41192
	yhfK	Putative transporter, FUSC superfamily inner membrane protein, tandem domains	54.099	0.347	715	6	0.00839161	4.57258
	yhhA	DUF2756 family protein	7.577	65.141	21	236	11.2381	5.47278
	yhhS	Putative arabinose efflux transporter	31.223	1.599	239	16	0.0669456	3.44445
	yhhW	Quercetinase activity, in vitro	21.033	7.171	92	41	0.445652	3.26098
	yhjD	Probable BrkB family lipid IVA exporter	8.003	13.925	51	116	2.27451	4.45094
	yhjG	Putative inner membrane-anchored AsmA family protein	2.857	11.34	37	192	5.18919	5.1799
	yhjJ	Predicted degenerate periplasmic zinc metalloendopeptidase	127.763	3.659	1202	45	0.0374376	5.48195
	yiaG	Predicted transcriptional regulator, function unknown	3.828	35.556	7	85	12.1429	3.83176
	yibN	Putative rhodanese	227.997	9.017	619	32	0.0516963	4.65777
	yibQ	Polysaccharide deacetylase family protein	55.36	0.888	334	7	0.0209581	3.65357
	yibT	Function unknown	51.524	267.797	68	462	6.79412	6.50129
	yicR	UPF0758 family protein, function unknown	80.154	0.546	337	3	0.00890208	3.59709
	yidA	Erythrose 4-P and mannose 1-P phosphatase	47.56	1.198	243	8	0.0329218	3.30288
	yidC	Membrane protein insertase	234.862	6.504	2431	88	0.0361991	6.4591
	yidD	Membrane protein insertion efficiency factor, inner membrane protein	228.811	3.774	371	8	0.0215633	3.79383
	yidE	Putative AAE family transporter, function unknown	30.924	1.465	323	20	0.0619195	3.82704
	yieE	Phosphopantetheinyl transferase superfamily, function unknown	137.691	3.246	649	20	0.0308166	4.59319
	yieP	Function unknown, GntR-type transcriptional regulator	90.466	3.864	394	22	0.0558376	4.06465
	yifL	Probable lipoprotein, function unknown	204.359	9.547	262	16	0.0610687	3.54027
	yigA	DUF484 family protein, function unknown	142.713	4.298	635	25	0.0393701	4.6176
	yigB	5-amino-6-(5-phospho-D-ribitylamino)uracil phosphatase	84.109	2.716	379	16	0.0422164	3.93812
	yijD	DUF1422 family inner membrane protein, function unknown	272.27	8.791	616	26	0.0422078	4.59376
	yijE	EamA-like transporter family protein, function unknown	35.477	0.806	202	6	0.029703	3.04809
	yjaH	DUF1481 family probable lipoprotein, function unknown	60.127	1.224	263	7	0.026616	3.3738
	yjbJ	Stress-induced protein, UPF0337 family, function unknown	65.921	680.505	87	1174	13.4943	7.86008
	yjgX	Pseudogene reconstruction, EptAB family	44.989	1.421	339	14	0.0412979	3.78433
	yjhU	Predicted transcriptional regulator, function unknown	51.428	2.713	319	22	0.0689655	3.84557
	yjiY	Predicted transporter, function unknown	82.481	0.792	1115	14	0.0125561	5.19883
	yjjI	Anaerobically-induced glycine radical superfamily enzyme	249.912	4.473	2436	57	0.023399	6.36346
	yjjU	Predicted phospholipase, patatin-like family, function unknown	20.149	7.254	136	64	0.470588	3.92564
	yjjW	Predicted YjjI activase	137.94	0.564	749	4	0.00534045	4.61246
	yjjY	Function unknown	390.462	12.95	346	15	0.0433526	3.82259
	ykgE	Cysteine-rich LutA family protein	157.13	0.676	711	4	0.00562588	4.54572
	ykgF	Ferridoxin-like LutB family protein	144.745	0.682	1299	8	0.00615858	5.35665
	ykgG	LutC family protein	102.193	0.35	447	2	0.00447427	3.93306
	ymdF	KGG family protein	0.914	59.464	1	85	85	3.80734
	ynaJ	Predicted inner membrane protein, DUF2534 family, function unknown	81.41	17.929	132	38	0.287879	3.40516
	yncE	DNA-binding, ATP-binding periplasmic protein, function unknown	52.89	12.952	353	113	0.320113	4.97168
	yneO	Pseudogene reconstruction, putative OM autotransporter adhesin	3.647	1.212	122	53	0.434426	3.67299
	yoaA	Predicted ATP-dependent helicase, DinG family	31.807	1.656	382	26	0.0680628	4.08722
	yobF	DUF2527 family heat-induced protein, function unknown	1358.04	33.813	1229	40	0.0325468	5.4785
	yodC	Function unknown	26.085	77.16	30	116	3.86667	4.40051
	yodD	Peroxide and acid resistance protein, stress-induced	6.281	133.471	9	250	27.7778	5.5482
	yohC	Inner membrane protein, Yip1 family, function unknown	1.894	30.845	7	149	21.2857	4.74255
	yohD	DedA family inner membrane protein, function unknown	23.634	7.358	86	35	0.406977	3.06527
	yohF	Predicted oxidoreductase, COG1028 family	5.429	15.975	26	100	3.84615	4.15946
	yohK	Inner membrane protein, LrgB family, function unknown	23.548	7.171	103	41	0.398058	3.32298
	ypfG	DUF1176 family protein	12.041	19.238	79	165	2.08861	5.0157
	ypfJ	Predicted neutral zinc metallopeptidase	34.623	10.285	188	73	0.388298	4.21924
	yqaB	Fructose-1-P and 6-phosphogluconate phosphatase	64.265	1.503	229	7	0.0305677	3.21426
	yqhD	Aldehyde reductase, NADPH-dependent	24.879	6.693	182	64	0.351648	4.07159
	yqiA	Acyl CoA esterase in vitro, physiological function unknown	142.442	6.693	521	32	0.0614203	4.47722
	yqjG	Probable GSH transferase	5.32	15.416	33	125	3.78788	4.52222
[truncated: 10 more rows]

## Sheet: Table S9
	Defining the impact of exoribonucleases in the shift between exponential and stationary phases
[truncated: 1,216 more rows]

[truncated: 1 more sheets: Table S10]
